# Supplementary material for: Developing an in silico minimum inhibitory concentration panel test for Klebsiella pneumoniae
Source: Sci Rep. 2018 Jan 11;8:421. doi: 10.1038/s41598-017-18972-w (PMC5765115; doi:10.1038/s41598-017-18972-w)
Supplement: Supplementary file 2 — Table S3 [file 41598_2017_18972_MOESM2_ESM.xlsx]

## Sheet: Sheet1
Table S3. A comparison of the laboratory derived MIC values to those predicted by the model.
Genome	SRA ID	PATRIC ID	Antibiotic	Actual MIC	Predicted MIC
KPN123	SRR5386858	573.13220	Ceftriaxone	>32	64.0
KPN123	SRR5386858	573.13220	Cefuroxime sodium	>16	32.0
KPN123	SRR5386858	573.13220	Levofloxacin	>4	8.0
KPN124	SRR5386458	573.13230	Gentamicin	<=2	4.0
KPN124	SRR5386458	573.13230	Imipenem	<=1	1.0
KPN124	SRR5386458	573.13230	Trimethoprim/Sulfamethoxazole	>2/38	4.0
KPN125	SRR5386457	573.13238	Amikacin	32	32.0
KPN125	SRR5386457	573.13238	Ampicillin/Sulbactam	>16/8	32.0
KPN125	SRR5386457	573.13238	Ciprofloxacin	>2	4.0
KPN126	SRR5386456	573.13248	Ampicillin	>16	32.0
KPN126	SRR5386456	573.13248	Ceftazidime	>16	32.0
KPN126	SRR5386456	573.13248	Nitrofurantoin	>64	128.0
KPN126	SRR5386456	573.13248	Tobramycin	8	8.0
KPN128	SRR5386454	573.13266	Piperacillin/Tazobactam	>64/4	32.0
KPN130	SRR5386452	573.13274	Cefazolin	>16	32.0
KPN130	SRR5386452	573.13274	Cefoxitin	>16	16.0
KPN130	SRR5386452	573.13274	Imipenem	8	8.0
KPN133	SRR5386449	573.13300	Cefepime	>16	16.0
KPN133	SRR5386449	573.13300	Meropenem	<=1	1.0
KPN134	SRR5386448	573.13310	Aztreonam	>16	16.0
KPN134	SRR5386448	573.13310	Ceftriaxone	>32	64.0
KPN134	SRR5386448	573.13310	Cefuroxime sodium	>16	32.0
KPN134	SRR5386448	573.13310	Levofloxacin	>4	8.0
KPN140	SRR5386442	573.13353	Amikacin	16	16.0
KPN140	SRR5386442	573.13353	Ampicillin/Sulbactam	>16/8	32.0
KPN140	SRR5386442	573.13353	Ciprofloxacin	>2	4.0
KPN141	SRR5386441	573.13361	Ampicillin	>16	32.0
KPN141	SRR5386441	573.13361	Ceftazidime	>16	32.0
KPN142	SRR5386440	573.13371	Amikacin	<=8	8.0
KPN143	SRR5386439	573.13381	Gentamicin	>8	16.0
KPN143	SRR5386439	573.13381	Imipenem	<=1	1.0
KPN143	SRR5386439	573.13381	Tobramycin	>8	16.0
KPN144	SRR5386438	573.13391	Cefazolin	>16	32.0
KPN144	SRR5386438	573.13391	Trimethoprim/Sulfamethoxazole	>2/38	4.0
KPN145	SRR5386437	573.13399	Imipenem	>8	8.0
KPN146	SRR5386436	573.13407	Piperacillin/Tazobactam	>64/4	64.0
KPN151	SRR5386433	573.13452	Ceftriaxone	>32	64.0
KPN151	SRR5386433	573.13452	Cefuroxime sodium	>16	32.0
KPN151	SRR5386433	573.13452	Levofloxacin	>4	8.0
KPN151	SRR5386433	573.13452	Nitrofurantoin	>64	128.0
KPN154	SRR5386432	573.13479	Aztreonam	>16	32.0
KPN154	SRR5386432	573.13479	Meropenem	<=1	1.0
KPN155	SRR5386431	573.13488	Ampicillin/Sulbactam	>16/8	32.0
KPN155	SRR5386431	573.13488	Cefepime	>16	16.0
KPN155	SRR5386431	573.13488	Ciprofloxacin	>2	4.0
KPN155	SRR5386431	573.13488	Gentamicin	<=2	2.0
KPN157	SRR5386430	573.13505	Ampicillin	>16	32.0
KPN157	SRR5386430	573.13505	Ceftazidime	>16	32.0
KPN159	SRR5386429	573.13523	Tetracycline	4	4.0
KPN161	SRR5386427	573.13538	Cefazolin	>16	32.0
KPN161	SRR5386427	573.13538	Cefoxitin	16	16.0
KPN163	SRR5386425	573.13550	Cefoxitin	>16	32.0
KPN163	SRR5386425	573.13550	Tetracycline	>8	4.0
KPN164	SRR5386424	573.13558	Imipenem	<=1	1.0
KPN166	SRR5386423	573.13576	Amikacin	<=8	8.0
KPN166	SRR5386423	573.13576	Cefepime	8	2.0
KPN166	SRR5386423	573.13576	Cefuroxime sodium	>16	16.0
KPN166	SRR5386423	573.13576	Levofloxacin	<=1	1.0
KPN167	SRR5386422	573.13584	Ceftriaxone	>32	64.0
KPN167	SRR5386422	573.13584	Levofloxacin	>4	8.0
KPN167	SRR5386422	573.13584	Piperacillin/Tazobactam	>64/4	128.0
KPN167	SRR5386422	573.13584	Trimethoprim/Sulfamethoxazole	>2/38	4.0
KPN169	SRR5386421	573.13603	Ampicillin/Sulbactam	>16/8	32.0
KPN169	SRR5386421	573.13603	Aztreonam	>16	32.0
KPN169	SRR5386421	573.13603	Meropenem	>8	8.0
KPN169	SRR5386421	573.13603	Tobramycin	<=2	8.0
KPN172	SRR5386420	573.13632	Ampicillin	>16	32.0
KPN172	SRR5386420	573.13632	Ciprofloxacin	>2	4.0
KPN176	SRR5386418	573.13664	Aztreonam	<=2	4.0
KPN177	SRR5386417	573.13673	Meropenem	<=1	1.0
KPN177	SRR5386417	573.13673	Tobramycin	>8	16.0
KPN178	SRR5386416	573.13682	Cefazolin	>16	32.0
KPN178	SRR5386416	573.13682	Cefoxitin	8	16.0
KPN178	SRR5386416	573.13682	Ceftazidime	>16	32.0
KPN178	SRR5386416	573.13682	Piperacillin/Tazobactam	16/4	64.0
KPN181	SRR5386413	573.13688	Gentamicin	>8	16.0
KPN182	SRR5386412	573.13694	Cefuroxime sodium	>16	32.0
KPN182	SRR5386412	573.13694	Imipenem	<=1	1.0
KPN183	SRR5386411	573.13702	Cefepime	>16	16.0
KPN183	SRR5386411	573.13702	Gentamicin	<=2	4.0
KPN184	SRR5386410	573.13712	Ampicillin/Sulbactam	>16/8	32.0
KPN184	SRR5386410	573.13712	Levofloxacin	>4	8.0
KPN185	SRR5386409	573.13722	Ampicillin	>16	32.0
KPN185	SRR5386409	573.13722	Ceftriaxone	>32	64.0
KPN185	SRR5386409	573.13722	Trimethoprim/Sulfamethoxazole	>2/38	4.0
KPN186	SRR5386408	573.13733	Amikacin	<=8	8.0
KPN186	SRR5386408	573.13733	Ciprofloxacin	>2	2.0
KPN186	SRR5386408	573.13733	Nitrofurantoin	>64	64.0
KPN187	SRR5386407	573.13743	Aztreonam	>16	32.0
KPN188	SRR5386406	573.13751	Cefazolin	>16	32.0
KPN188	SRR5386406	573.13751	Ceftazidime	>16	32.0
KPN188	SRR5386406	573.13751	Piperacillin/Tazobactam	>64/4	128.0
KPN188	SRR5386406	573.13751	Tetracycline	<=2	4.0
KPN189	SRR5386405	573.13759	Meropenem	<=1	1.0
KPN189	SRR5386405	573.13759	Trimethoprim/Sulfamethoxazole	<=0.5/9	1.0
KPN190	SRR5386404	573.13766	Tobramycin	8	4.0
KPN194	SRR5386401	573.13797	Cefoxitin	>16	32.0
KPN194	SRR5386401	573.13797	Cefuroxime sodium	>16	32.0
KPN196	SRR5386399	573.13808	Tetracycline	4	4.0
KPN197	SRR5386398	573.13813	Levofloxacin	>4	8.0
KPN198	SRR5386397	573.13823	Ampicillin/Sulbactam	>16/8	32.0
KPN198	SRR5386397	573.13823	Ampicillin	>16	32.0
KPN198	SRR5386397	573.13823	Ceftriaxone	>32	64.0
KPN200	SRR5386395	573.13840	Ciprofloxacin	>2	4.0
KPN201	SRR5386394	573.13849	Cefepime	16	16.0
KPN201	SRR5386394	573.13849	Tobramycin	>8	16.0
KPN202	SRR5386393	573.13857	Aztreonam	>16	16.0
KPN202	SRR5386393	573.13857	Cefazolin	>16	32.0
KPN202	SRR5386393	573.13857	Cefepime	>16	8.0
KPN202	SRR5386393	573.13857	Ceftazidime	>16	16.0
KPN202	SRR5386393	573.13857	Tobramycin	<=2	2.0
KPN202	SRR5386393	573.13857	Trimethoprim/Sulfamethoxazole	>2/38	4.0
KPN204	SRR5386392	573.13875	Gentamicin	<=2	2.0
KPN204	SRR5386392	573.13875	Imipenem	<=1	1.0
KPN204	SRR5386392	573.13875	Piperacillin/Tazobactam	4/4	32.0
KPN205	SRR5386391	573.13884	Tetracycline	>8	16.0
KPN206	SRR5386390	573.13893	Amikacin	32	16.0
KPN207	SRR5386389	573.13902	Ceftazidime	16	32.0
KPN207	SRR5386389	573.13902	Cefuroxime sodium	>16	32.0
KPN208	SRR5386388	573.13912	Cefoxitin	8	16.0
KPN208	SRR5386388	573.13912	Meropenem	<=1	1.0
KPN208	SRR5386388	573.13912	Nitrofurantoin	>64	128.0
KPN209	SRR5386387	573.13920	Levofloxacin	>4	8.0
KPN209	SRR5386387	573.13920	Piperacillin/Tazobactam	>64/4	128.0
KPN210	SRR5386386	573.13928	Amikacin	<=8	8.0
KPN210	SRR5386386	573.13928	Ampicillin	>16	32.0
KPN213	SRR5386383	573.13942	Ampicillin/Sulbactam	>16/8	32.0
KPN213	SRR5386383	573.13942	Ceftriaxone	>32	64.0
KPN216	SRR5386381	573.13959	Ciprofloxacin	>2	4.0
KPN217	SRR5386380	573.13964	Aztreonam	>16	32.0
KPN217	SRR5386380	573.13964	Cefazolin	>16	32.0
KPN219	SRR5386378	573.13966	Cefoxitin	<=4	8.0
KPN219	SRR5386378	573.13966	Ceftazidime	>16	32.0
KPN220	SRR5386377	573.13967	Trimethoprim/Sulfamethoxazole	>2/38	2.0
KPN221	SRR5386376	573.13968	Aztreonam	16	16.0
KPN221	SRR5386376	573.13968	Imipenem	<=1	1.0
KPN221	SRR5386376	573.13968	Piperacillin/Tazobactam	8/4	32.0
KPN222	SRR5386375	573.13969	Cefuroxime sodium	>16	32.0
KPN224	SRR5386373	573.13971	Ampicillin	>16	32.0
KPN224	SRR5386373	573.13971	Gentamicin	<=2	2.0
KPN226	SRR5386372	573.13972	Ampicillin/Sulbactam	>16/8	32.0
KPN226	SRR5386372	573.13972	Levofloxacin	>4	8.0
KPN227	SRR5386371	573.13973	Amikacin	<=8	8.0
KPN227	SRR5386371	573.13973	Ceftriaxone	>32	64.0
KPN227	SRR5386371	573.13973	Gentamicin	>8	16.0
KPN228	SRR5386370	573.13974	Ciprofloxacin	>2	4.0
KPN228	SRR5386370	573.13974	Meropenem	<=1	1.0
KPN230	SRR5386369	573.13975	Cefazolin	>16	32.0
KPN230	SRR5386369	573.13975	Cefoxitin	>16	32.0
KPN230	SRR5386369	573.13975	Meropenem	8	8.0
KPN230	SRR5386369	573.13975	Tetracycline	4	4.0
KPN231	SRR5386368	573.13976	Aztreonam	>16	16.0
KPN232	SRR5386367	573.13977	Gentamicin	4	4.0
KPN232	SRR5386367	573.13977	Tobramycin	>8	16.0
KPN233	SRR5386366	573.13978	Ceftazidime	>16	32.0
KPN234	SRR5386365	573.13979	Cefuroxime sodium	>16	32.0
KPN235	SRR5386364	573.13980	Cefepime	<=1	4.0
KPN235	SRR5386364	573.13980	Cefuroxime sodium	<=4	8.0
KPN235	SRR5386364	573.13980	Piperacillin/Tazobactam	>64/4	16.0
KPN236	SRR5386363	573.13981	Ampicillin	>16	32.0
KPN236	SRR5386363	573.13981	Cefepime	>16	16.0
KPN236	SRR5386363	573.13981	Trimethoprim/Sulfamethoxazole	<=0.5/9	2.0
KPN237	SRR5386362	573.13982	Tetracycline	>8	16.0
KPN237	SRR5386362	573.13982	Tobramycin	<=2	4.0
KPN238	SRR5386361	573.13983	Ampicillin/Sulbactam	>16/8	32.0
KPN238	SRR5386361	573.13983	Cefepime	4	8.0
KPN238	SRR5386361	573.13983	Imipenem	<=1	1.0
KPN238	SRR5386361	573.13983	Levofloxacin	>4	8.0
KPN238	SRR5386361	573.13983	Trimethoprim/Sulfamethoxazole	>2/38	4.0
KPN240	SRR5386359	573.13984	Ceftriaxone	>32	64.0
KPN240	SRR5386359	573.13984	Nitrofurantoin	>64	128.0
KPN244	SRR5386358	573.13985	Ciprofloxacin	>2	4.0
KPN245	SRR5386357	573.13986	Cefazolin	>16	32.0
KPN247	SRR5386355	573.13988	Meropenem	<=1	1.0
KPN248	SRR5386354	573.13989	Aztreonam	>16	32.0
KPN248	SRR5386354	573.13989	Meropenem	>8	8.0
KPN249	SRR5386353	573.13990	Amikacin	<=8	8.0
KPN249	SRR5386353	573.13990	Ceftazidime	>16	32.0
KPN249	SRR5386353	573.13990	Cefuroxime sodium	>16	32.0
KPN249	SRR5386353	573.13990	Imipenem	>8	16.0
KPN250	SRR5386352	573.13991	Amikacin	32	32.0
KPN250	SRR5386352	573.13991	Ampicillin	>16	32.0
KPN250	SRR5386352	573.13991	Imipenem	8	8.0
KPN251	SRR5386351	573.13992	Tobramycin	8	16.0
KPN252	SRR5386350	573.13993	Ampicillin/Sulbactam	>16/8	32.0
KPN252	SRR5386350	573.13993	Cefoxitin	>16	16.0
KPN252	SRR5386350	573.13993	Piperacillin/Tazobactam	>64/4	32.0
KPN254	SRR5386349	573.13994	Ceftriaxone	>32	64.0
KPN254	SRR5386349	573.13994	Levofloxacin	>4	8.0
KPN254	SRR5386349	573.13994	Piperacillin/Tazobactam	32/4	64.0
KPN254	SRR5386349	573.13994	Trimethoprim/Sulfamethoxazole	>2/38	4.0
KPN256	SRR5386347	573.13995	Nitrofurantoin	32	64.0
KPN256	SRR5386347	573.13995	Tetracycline	<=2	4.0
KPN257	SRR5386346	573.13996	Cefazolin	>16	32.0
KPN257	SRR5386346	573.13996	Cefepime	>16	16.0
KPN257	SRR5386346	573.13996	Gentamicin	>8	16.0
KPN257	SRR5386346	573.13996	Tobramycin	>8	16.0
KPN258	SRR5386345	573.13997	Ciprofloxacin	>2	4.0
KPN258	SRR5386345	573.13997	Gentamicin	<=2	4.0
KPN259	SRR5386344	573.13998	Imipenem	<=1	1.0
KPN260	SRR5386343	573.13999	Aztreonam	>16	32.0
KPN261	SRR5386342	573.14000	Cefuroxime sodium	>16	32.0
KPN262	SRR5386341	573.14001	Ampicillin	>16	32.0
KPN263	SRR5386340	573.14002	Tetracycline	>8	8.0
KPN264	SRR5386339	573.14003	Ceftazidime	>16	16.0
KPN264	SRR5386339	573.14003	Nitrofurantoin	>64	128.0
KPN265	SRR5386338	573.14004	Tetracycline	8	8.0
KPN267	SRR5386337	573.14005	Ampicillin/Sulbactam	>16/8	32.0
KPN267	SRR5386337	573.14005	Ceftriaxone	>32	64.0
KPN267	SRR5386337	573.14005	Levofloxacin	>4	8.0
KPN267	SRR5386337	573.14005	Tetracycline	4	8.0
KPN268	SRR5386336	573.14006	Cefazolin	>16	32.0
KPN268	SRR5386336	573.14006	Meropenem	<=1	1.0
KPN268	SRR5386336	573.14006	Piperacillin/Tazobactam	>64/4	64.0
KPN269	SRR5386335	573.14007	Ciprofloxacin	>2	4.0
KPN270	SRR5386334	573.14008	Amikacin	<=8	8.0
KPN270	SRR5386334	573.14008	Cefoxitin	8	16.0
KPN272	SRR5386332	573.14010	Aztreonam	>16	32.0
KPN272	SRR5386332	573.14010	Cefepime	>16	8.0
KPN272	SRR5386332	573.14010	Cefuroxime sodium	>16	32.0
KPN272	SRR5386332	573.14010	Trimethoprim/Sulfamethoxazole	>2/38	4.0
KPN273	SRR5386331	573.14011	Ampicillin	>16	32.0
KPN274	SRR5386330	573.14012	Cefoxitin	16	16.0
KPN274	SRR5386330	573.14012	Imipenem	<=1	1.0
KPN275	SRR5386329	573.14013	Cefoxitin	>16	8.0
KPN275	SRR5386329	573.14013	Ceftriaxone	<=2	8.0
KPN275	SRR5386329	573.14013	Ciprofloxacin	<=0.5	1.0
KPN275	SRR5386329	573.14013	Tobramycin	<=2	2.0
KPN276	SRR5386328	573.14014	Ceftazidime	>16	32.0
KPN277	SRR5386327	573.14015	Gentamicin	<=2	2.0
KPN277	SRR5386327	573.14015	Piperacillin/Tazobactam	16/4	32.0
KPN278	SRR5386326	573.14016	Ampicillin/Sulbactam	>16/8	32.0
KPN278	SRR5386326	573.14016	Ceftriaxone	>32	64.0
KPN278	SRR5386326	573.14016	Levofloxacin	>4	8.0
KPN279	SRR5386325	573.14017	Cefazolin	>16	32.0
KPN280	SRR5386324	573.14018	Ciprofloxacin	>2	4.0
KPN280	SRR5386324	573.14018	Meropenem	<=1	1.0
KPN281	SRR5386323	573.14019	Amikacin	<=8	8.0
KPN281	SRR5386323	573.14019	Gentamicin	>8	16.0
KPN282	SRR5386322	573.14020	Cefepime	<=1	8.0
KPN282	SRR5386322	573.14020	Cefuroxime sodium	>16	32.0
KPN282	SRR5386322	573.14020	Piperacillin/Tazobactam	>64/4	128.0
KPN285	SRR5386319	573.14022	Ampicillin	>16	32.0
KPN285	SRR5386319	573.14022	Cefepime	16	16.0
KPN287	SRR5386317	573.14024	Cefoxitin	<=4	16.0
KPN287	SRR5386317	573.14024	Trimethoprim/Sulfamethoxazole	>2/38	4.0
KPN289	SRR5386315	573.14026	Imipenem	<=1	1.0
KPN289	SRR5386315	573.14026	Nitrofurantoin	64	64.0
KPN289	SRR5386315	573.14026	Tetracycline	>8	16.0
KPN289	SRR5386315	573.14026	Tobramycin	>8	16.0
KPN290	SRR5386314	573.14027	Aztreonam	>16	16.0
KPN291	SRR5386313	573.14028	Ampicillin/Sulbactam	>16/8	32.0
KPN291	SRR5386313	573.14028	Ceftazidime	>16	32.0
KPN291	SRR5386313	573.14028	Ceftriaxone	>32	64.0
KPN292	SRR5386312	573.14029	Cefazolin	>16	32.0
KPN293	SRR5386311	573.14030	Levofloxacin	>4	8.0
KPN294	SRR5386310	573.14031	Ciprofloxacin	>2	4.0
KPN295	SRR5386309	573.14032	Cefuroxime sodium	>16	32.0
KPN297	SRR5386307	573.14033	Ampicillin	>16	32.0
KPN297	SRR5386307	573.14033	Cefoxitin	>16	32.0
KPN299	SRR5386306	573.14034	Meropenem	<=1	1.0
KPN300	SRR5386305	573.14035	Piperacillin/Tazobactam	>64/4	64.0
KPN300	SRR5386305	573.14035	Trimethoprim/Sulfamethoxazole	>2/38	4.0
KPN301	SRR5386304	573.14036	Amikacin	>32	32.0
KPN301	SRR5386304	573.14036	Nitrofurantoin	>64	128.0
KPN302	SRR5386303	573.14037	Amikacin	<=8	8.0
KPN302	SRR5386303	573.14037	Cefepime	>16	16.0
KPN302	SRR5386303	573.14037	Imipenem	<=1	1.0
KPN302	SRR5386303	573.14037	Tobramycin	<=2	4.0
KPN303	SRR5386302	573.14038	Ampicillin/Sulbactam	>16/8	32.0
KPN303	SRR5386302	573.14038	Aztreonam	>16	32.0
KPN303	SRR5386302	573.14038	Ceftazidime	>16	32.0
KPN303	SRR5386302	573.14038	Ceftriaxone	>32	64.0
KPN304	SRR5386301	573.14039	Cefazolin	>16	32.0
KPN305	SRR5386300	573.14040	Levofloxacin	>4	8.0
KPN305	SRR5386300	573.14040	Meropenem	>8	8.0
KPN305	SRR5386300	573.14040	Tetracycline	>8	4.0
KPN306	SRR5386299	573.14041	Ciprofloxacin	>2	4.0
KPN307	SRR5386298	573.14042	Cefuroxime sodium	>16	32.0
KPN308	SRR5386297	573.14043	Ampicillin	>16	32.0
KPN308	SRR5386297	573.14043	Gentamicin	<=2	4.0
KPN308	SRR5386297	573.14043	Levofloxacin	<=1	2.0
KPN308	SRR5386297	573.14043	Piperacillin/Tazobactam	64/4	32.0
KPN310	SRR5386295	573.14045	Meropenem	<=1	1.0
KPN310	SRR5386295	573.14045	Trimethoprim/Sulfamethoxazole	>2/38	4.0
KPN314	SRR5386291	573.14048	Amikacin	<=8	8.0
KPN314	SRR5386291	573.14048	Ampicillin/Sulbactam	>16/8	32.0
KPN314	SRR5386291	573.14048	Cefoxitin	>16	16.0
KPN314	SRR5386291	573.14048	Ceftriaxone	>32	64.0
KPN314	SRR5386291	573.14048	Gentamicin	>8	16.0
KPN314	SRR5386291	573.14048	Imipenem	<=1	1.0
KPN314	SRR5386291	573.14048	Meropenem	2	1.0
KPN314	SRR5386291	573.14048	Tobramycin	<=2	4.0
KPN315	SRR5386290	573.14049	Aztreonam	>16	32.0
KPN315	SRR5386290	573.14049	Cefazolin	>16	32.0
KPN315	SRR5386290	573.14049	Ceftazidime	>16	32.0
KPN315	SRR5386290	573.14049	Piperacillin/Tazobactam	>64/4	64.0
KPN316	SRR5386289	573.14050	Amikacin	32	32.0
KPN316	SRR5386289	573.14050	Gentamicin	4	4.0
KPN316	SRR5386289	573.14050	Tetracycline	4	4.0
KPN318	SRR5386287	573.14052	Cefuroxime sodium	>16	32.0
KPN318	SRR5386287	573.14052	Levofloxacin	>4	8.0
KPN319	SRR5386286	573.14053	Ampicillin	>16	32.0
KPN319	SRR5386286	573.14053	Ciprofloxacin	>2	4.0
KPN319	SRR5386286	573.14053	Tobramycin	>8	16.0
KPN321	SRR5386284	573.14055	Trimethoprim/Sulfamethoxazole	<=0.5/9	0.5
KPN322	SRR5386283	573.14056	Tetracycline	<=2	8.0
KPN323	SRR5386282	573.14057	Cefepime	>16	16.0
KPN323	SRR5386282	573.14057	Trimethoprim/Sulfamethoxazole	>2/38	4.0
KPN324	SRR5386281	573.14058	Ampicillin/Sulbactam	>16/8	32.0
KPN324	SRR5386281	573.14058	Ceftriaxone	>32	64.0
KPN325	SRR5386280	573.14059	Aztreonam	>16	8.0
KPN325	SRR5386280	573.14059	Cefazolin	>16	16.0
KPN325	SRR5386280	573.14059	Ceftazidime	>16	8.0
KPN329	SRR5386277	573.14061	Imipenem	>8	16.0
KPN330	SRR5386276	573.14062	Cefuroxime sodium	>16	32.0
KPN330	SRR5386276	573.14062	Piperacillin/Tazobactam	>64/4	128.0
KPN331	SRR5386275	573.14063	Ampicillin	>16	32.0
KPN331	SRR5386275	573.14063	Levofloxacin	>4	8.0
KPN331	SRR5386275	573.14063	Meropenem	<=1	1.0
KPN332	SRR5386274	573.14064	Ciprofloxacin	>2	2.0
KPN333	SRR5386273	573.14065	Amikacin	<=8	8.0
KPN333	SRR5386273	573.14065	Cefoxitin	>16	16.0
KPN333	SRR5386273	573.14065	Imipenem	<=1	1.0
KPN335	SRR5386272	573.14066	Meropenem	4	8.0
KPN336	SRR5386271	573.14067	Nitrofurantoin	>64	128.0
KPN336	SRR5386271	573.14067	Tetracycline	>8	16.0
KPN338	SRR5386269	573.14069	Ampicillin/Sulbactam	>16/8	32.0
KPN338	SRR5386269	573.14069	Cefazolin	>16	32.0
KPN338	SRR5386269	573.14069	Ceftriaxone	>32	64.0
KPN338	SRR5386269	573.14069	Gentamicin	>8	16.0
KPN338	SRR5386269	573.14069	Tobramycin	8	8.0
KPN338	SRR5386269	573.14069	Trimethoprim/Sulfamethoxazole	>2/38	4.0
KPN339	SRR5386268	573.14070	Aztreonam	>16	16.0
KPN339	SRR5386268	573.14070	Cefepime	4	8.0
KPN339	SRR5386268	573.14070	Cefoxitin	<=4	8.0
KPN340	SRR5386267	573.14071	Ceftazidime	>16	16.0
KPN340	SRR5386267	573.14071	Gentamicin	<=2	4.0
KPN342	SRR5386266	573.14072	Piperacillin/Tazobactam	8/4	16.0
KPN343	SRR5386265	573.14073	Ampicillin	>16	32.0
KPN343	SRR5386265	573.14073	Cefepime	<=1	4.0
KPN343	SRR5386265	573.14073	Cefuroxime sodium	>16	16.0
KPN343	SRR5386265	573.14073	Tobramycin	<=2	2.0
KPN347	SRR5386262	573.14075	Imipenem	<=1	1.0
KPN347	SRR5386262	573.14075	Meropenem	<=1	1.0
KPN348	SRR5386261	573.14076	Piperacillin/Tazobactam	>64/4	128.0
KPN350	SRR5386260	573.14077	Ciprofloxacin	>2	4.0
KPN350	SRR5386260	573.14077	Levofloxacin	>4	8.0
KPN353	SRR5386259	573.14078	Amikacin	<=8	8.0
KPN354	SRR5386258	573.14079	Cefoxitin	>16	16.0
KPN354	SRR5386258	573.14079	Tetracycline	4	8.0
KPN355	SRR5386257	573.14080	Cefazolin	>16	32.0
KPN355	SRR5386257	573.14080	Tobramycin	>8	8.0
KPN356	SRR5386256	573.14081	Ceftriaxone	>32	64.0
KPN357	SRR5386255	573.14082	Ampicillin/Sulbactam	>16/8	32.0
KPN357	SRR5386255	573.14082	Aztreonam	>16	16.0
KPN357	SRR5386255	573.14082	Cefepime	>16	16.0
KPN357	SRR5386255	573.14082	Trimethoprim/Sulfamethoxazole	>2/38	4.0
KPN358	SRR5386254	573.14083	Ampicillin	>16	32.0
KPN358	SRR5386254	573.14083	Cefuroxime sodium	>16	32.0
KPN360	SRR5386252	573.14084	Ceftazidime	>16	32.0
KPN361	SRR5386251	573.14085	Meropenem	>8	16.0
KPN362	SRR5386250	573.14087	Gentamicin	>8	16.0
KPN362	SRR5386250	573.14087	Tetracycline	>8	16.0
KPN364	SRR5386248	573.14088	Ciprofloxacin	>2	4.0
KPN364	SRR5386248	573.14088	Imipenem	<=1	1.0
KPN364	SRR5386248	573.14088	Levofloxacin	>4	8.0
KPN364	SRR5386248	573.14088	Piperacillin/Tazobactam	>64/4	128.0
KPN367	SRR5386245	573.14090	Cefazolin	>16	32.0
KPN367	SRR5386245	573.14090	Cefoxitin	>16	32.0
KPN368	SRR5386243	573.14091	Ceftriaxone	>32	64.0
KPN369	SRR5386242	573.14092	Amikacin	<=8	8.0
KPN369	SRR5386242	573.14092	Ampicillin/Sulbactam	>16/8	32.0
KPN370	SRR5386241	573.14093	Ampicillin	>16	32.0
KPN370	SRR5386241	573.14093	Aztreonam	>16	32.0
KPN370	SRR5386241	573.14093	Cefuroxime sodium	>16	32.0
KPN371	SRR5386240	573.14094	Ceftazidime	>16	16.0
KPN371	SRR5386240	573.14094	Meropenem	<=1	1.0
KPN371	SRR5386240	573.14094	Tobramycin	8	8.0
KPN371	SRR5386240	573.14094	Trimethoprim/Sulfamethoxazole	>2/38	4.0
KPN375	SRR5386236	573.14098	Amikacin	16	16.0
KPN375	SRR5386236	573.14098	Ciprofloxacin	>2	4.0
KPN375	SRR5386236	573.14098	Levofloxacin	>4	8.0
KPN377	SRR5386234	573.14100	Cefazolin	>16	32.0
KPN378	SRR5386233	573.14101	Cefepime	>16	8.0
KPN378	SRR5386233	573.14101	Ceftriaxone	>32	32.0
KPN378	SRR5386233	573.14101	Gentamicin	>8	8.0
KPN378	SRR5386233	573.14101	Nitrofurantoin	>64	128.0
KPN379	SRR5386232	573.14102	Ampicillin/Sulbactam	>16/8	32.0
KPN379	SRR5386232	573.14102	Piperacillin/Tazobactam	>64/4	64.0
KPN380	SRR5386231	573.14103	Ampicillin	>16	32.0
KPN380	SRR5386231	573.14103	Aztreonam	>16	16.0
KPN380	SRR5386231	573.14103	Cefuroxime sodium	>16	32.0
KPN380	SRR5386231	573.14103	Imipenem	<=1	1.0
KPN381	SRR5386230	573.14104	Amikacin	<=8	8.0
KPN381	SRR5386230	573.14104	Ciprofloxacin	2	2.0
KPN381	SRR5386230	573.14104	Trimethoprim/Sulfamethoxazole	>2/38	4.0
KPN383	SRR5386228	573.14106	Ceftazidime	>16	32.0
KPN384	SRR5386227	573.14107	Gentamicin	<=2	4.0
KPN384	SRR5386227	573.14107	Trimethoprim/Sulfamethoxazole	2/38	4.0
KPN385	SRR5386226	573.14108	Meropenem	<=1	1.0
KPN385	SRR5386226	573.14108	Tobramycin	<=2	4.0
KPN386	SRR5386225	573.14109	Cefoxitin	>16	16.0
KPN387	SRR5386224	573.14110	Cefazolin	>16	32.0
KPN387	SRR5386224	573.14110	Tetracycline	>8	16.0
KPN388	SRR5386223	573.14111	Cefoxitin	8	16.0
KPN388	SRR5386223	573.14111	Ceftriaxone	>32	64.0
KPN388	SRR5386223	573.14111	Ciprofloxacin	>2	4.0
KPN388	SRR5386223	573.14111	Levofloxacin	>4	8.0
KPN388	SRR5386223	573.14111	Tetracycline	4	8.0
KPN389	SRR5386222	573.14112	Ampicillin/Sulbactam	>16/8	32.0
KPN390	SRR5386221	573.14113	Ampicillin	>16	32.0
KPN390	SRR5386221	573.14113	Cefuroxime sodium	>16	32.0
KPN390	SRR5386221	573.14113	Nitrofurantoin	>64	128.0
KPN390	SRR5386221	573.14113	Tetracycline	<=2	8.0
KPN392	SRR5386220	573.14114	Aztreonam	>16	32.0
KPN392	SRR5386220	573.14114	Tobramycin	>8	16.0
KPN393	SRR5386219	573.14115	Cefepime	>16	32.0
KPN393	SRR5386219	573.14115	Piperacillin/Tazobactam	>64/4	128.0
KPN395	SRR5386217	573.14117	Cefoxitin	<=4	8.0
KPN395	SRR5386217	573.14117	Imipenem	<=1	1.0
KPN395	SRR5386217	573.14117	Trimethoprim/Sulfamethoxazole	>2/38	4.0
KPN396	SRR5386216	573.14118	Ceftazidime	>16	32.0
KPN396	SRR5386216	573.14118	Imipenem	>8	8.0
KPN397	SRR5386215	573.14119	Amikacin	<=8	8.0
KPN397	SRR5386215	573.14119	Aztreonam	<=2	16.0
KPN399	SRR5386213	573.14120	Cefazolin	>16	32.0
KPN399	SRR5386213	573.14120	Gentamicin	4	8.0
KPN400	SRR5386212	573.14121	Ceftriaxone	>32	64.0
KPN400	SRR5386212	573.14121	Meropenem	<=1	1.0
KPN401	SRR5386211	573.14122	Ampicillin/Sulbactam	>16/8	32.0
KPN401	SRR5386211	573.14122	Cefepime	8	8.0
KPN401	SRR5386211	573.14122	Ciprofloxacin	>2	4.0
KPN402	SRR5386210	573.14123	Ampicillin	>16	32.0
KPN402	SRR5386210	573.14123	Cefoxitin	>16	32.0
KPN402	SRR5386210	573.14123	Cefuroxime sodium	>16	32.0
KPN402	SRR5386210	573.14123	Levofloxacin	>4	8.0
KPN405	SRR5386207	573.14126	Aztreonam	>16	32.0
KPN407	SRR5386205	573.14128	Cefepime	16	16.0
KPN407	SRR5386205	573.14128	Ceftazidime	>16	32.0
KPN407	SRR5386205	573.14128	Imipenem	<=1	8.0
KPN407	SRR5386205	573.14128	Tetracycline	>8	16.0
KPN408	SRR5386204	573.14129	Trimethoprim/Sulfamethoxazole	>2/38	4.0
KPN409	SRR5386203	573.14130	Cefazolin	>16	32.0
KPN409	SRR5386203	573.14130	Cefepime	>16	8.0
KPN409	SRR5386203	573.14130	Nitrofurantoin	>64	128.0
KPN409	SRR5386203	573.14130	Piperacillin/Tazobactam	>64/4	128.0
KPN409	SRR5386203	573.14130	Tobramycin	<=2	4.0
KPN411	SRR5386202	573.14131	Ceftriaxone	>32	64.0
KPN411	SRR5386202	573.14131	Gentamicin	<=2	2.0
KPN412	SRR5386201	573.14132	Amikacin	<=8	8.0
KPN412	SRR5386201	573.14132	Ampicillin/Sulbactam	>16/8	32.0
KPN412	SRR5386201	573.14132	Ciprofloxacin	>2	4.0
KPN412	SRR5386201	573.14132	Gentamicin	>8	16.0
KPN413	SRR5386200	573.14133	Ampicillin	>16	32.0
KPN413	SRR5386200	573.14133	Cefuroxime sodium	>16	32.0
KPN413	SRR5386200	573.14133	Levofloxacin	>4	8.0
KPN413	SRR5386200	573.14133	Tobramycin	8	8.0
KPN414	SRR5386199	573.14134	Meropenem	<=1	1.0
KPN415	SRR5386198	573.14135	Levofloxacin	<=1	4.0
KPN416	SRR5386197	573.14136	Amikacin	>32	32.0
KPN417	SRR5386196	573.14137	Tobramycin	>8	16.0
KPN418	SRR5386195	573.14138	Cefoxitin	>16	16.0
KPN418	SRR5386195	573.14138	Ceftazidime	>16	32.0
KPN419	SRR5386194	573.14139	Aztreonam	>16	32.0
KPN420	SRR5386193	573.14140	Cefazolin	>16	32.0
KPN421	SRR5386192	573.14141	Cefuroxime sodium	16	16.0
KPN421	SRR5386192	573.14141	Imipenem	4	1.0
KPN422	SRR5386191	573.14142	Ceftriaxone	>32	64.0
KPN422	SRR5386191	573.14142	Nitrofurantoin	>64	128.0
KPN422	SRR5386191	573.14142	Trimethoprim/Sulfamethoxazole	>2/38	4.0
KPN423	SRR5386190	573.14143	Ampicillin/Sulbactam	>16/8	32.0
KPN423	SRR5386190	573.14143	Ampicillin	>16	32.0
KPN423	SRR5386190	573.14143	Ciprofloxacin	>2	4.0
KPN423	SRR5386190	573.14143	Imipenem	<=1	1.0
KPN424	SRR5386189	573.14144	Cefepime	<=1	8.0
KPN424	SRR5386189	573.14144	Cefuroxime sodium	>16	32.0
KPN424	SRR5386189	573.14144	Levofloxacin	>4	8.0
KPN424	SRR5386189	573.14144	Piperacillin/Tazobactam	>64/4	128.0
KPN428	SRR5386185	573.14148	Meropenem	>8	8.0
KPN428	SRR5386185	573.14148	Tetracycline	4	4.0
KPN430	SRR5386183	573.14149	Amikacin	<=8	8.0
KPN430	SRR5386183	573.14149	Ceftazidime	>16	32.0
KPN431	SRR5386182	573.14150	Ampicillin/Sulbactam	16/8	16.0
KPN431	SRR5386182	573.14150	Meropenem	<=1	1.0
KPN431	SRR5386182	573.14150	Tetracycline	>8	4.0
KPN431	SRR5386182	573.14150	Trimethoprim/Sulfamethoxazole	<=0.5/9	1.0
KPN434	SRR5386180	573.14152	Cefazolin	>16	32.0
KPN434	SRR5386180	573.14152	Tobramycin	<=2	4.0
KPN435	SRR5386179	573.14153	Cefoxitin	>16	32.0
KPN436	SRR5386178	573.14154	Ampicillin	>16	32.0
KPN436	SRR5386178	573.14154	Ceftriaxone	>32	64.0
KPN436	SRR5386178	573.14154	Gentamicin	>8	16.0
KPN437	SRR5386177	573.14155	Ampicillin/Sulbactam	>16/8	32.0
KPN437	SRR5386177	573.14155	Aztreonam	<=2	16.0
KPN437	SRR5386177	573.14155	Cefuroxime sodium	>16	32.0
KPN437	SRR5386177	573.14155	Ciprofloxacin	>2	4.0
KPN437	SRR5386177	573.14155	Trimethoprim/Sulfamethoxazole	>2/38	4.0
KPN438	SRR5386176	573.14156	Levofloxacin	>4	8.0
KPN440	SRR5386174	573.14158	Amikacin	32	32.0
KPN440	SRR5386174	573.14158	Cefepime	>16	32.0
KPN442	SRR5386172	573.14159	Gentamicin	8	16.0
KPN442	SRR5386172	573.14159	Imipenem	<=1	1.0
KPN442	SRR5386172	573.14159	Piperacillin/Tazobactam	>64/4	128.0
KPN444	SRR5386170	573.14161	Ceftazidime	>16	32.0
KPN446	SRR5386168	573.14162	Amikacin	<=8	8.0
KPN447	SRR5386167	573.14163	Cefazolin	>16	32.0
KPN447	SRR5386167	573.14163	Nitrofurantoin	>64	128.0
KPN449	SRR5386165	573.14165	Ampicillin	>16	32.0
KPN449	SRR5386165	573.14165	Aztreonam	>16	32.0
KPN449	SRR5386165	573.14165	Ceftriaxone	>32	64.0
KPN449	SRR5386165	573.14165	Meropenem	2	2.0
KPN450	SRR5386164	573.14166	Ampicillin/Sulbactam	>16/8	32.0
KPN450	SRR5386164	573.14166	Cefuroxime sodium	>16	32.0
KPN450	SRR5386164	573.14166	Ciprofloxacin	>2	4.0
KPN450	SRR5386164	573.14166	Meropenem	<=1	1.0
KPN450	SRR5386164	573.14166	Trimethoprim/Sulfamethoxazole	>2/38	4.0
KPN451	SRR5386163	573.14167	Levofloxacin	>4	8.0
KPN455	SRR5386161	573.14168	Cefoxitin	>16	16.0
KPN455	SRR5386161	573.14168	Gentamicin	<=2	2.0
KPN455	SRR5386161	573.14168	Tetracycline	8	8.0
KPN457	SRR5386160	573.14169	Ceftazidime	16	32.0
KPN457	SRR5386160	573.14169	Tetracycline	>8	16.0
KPN460	SRR5385537	573.14171	Cefepime	<=1	2.0
KPN460	SRR5385537	573.14171	Ceftazidime	8	4.0
KPN461	SRR5385536	573.14172	Imipenem	<=1	1.0
KPN461	SRR5385536	573.14172	Piperacillin/Tazobactam	>64/4	128.0
KPN462	SRR5385535	573.14173	Cefazolin	>16	32.0
KPN462	SRR5385535	573.14173	Ceftazidime	>16	32.0
KPN462	SRR5385535	573.14173	Tobramycin	>8	16.0
KPN463	SRR5385534	573.14174	Amikacin	<=8	8.0
KPN463	SRR5385534	573.14174	Tobramycin	<=2	2.0
KPN464	SRR5385533	573.14175	Ampicillin	>16	32.0
KPN464	SRR5385533	573.14175	Imipenem	>8	8.0
KPN465	SRR5385532	573.14176	Ampicillin/Sulbactam	>16/8	32.0
KPN465	SRR5385532	573.14176	Ceftriaxone	>32	64.0
KPN467	SRR5385530	573.14177	Cefoxitin	16	16.0
KPN467	SRR5385530	573.14177	Cefuroxime sodium	>16	32.0
KPN467	SRR5385530	573.14177	Gentamicin	>8	8.0
KPN468	SRR5385529	573.14178	Ciprofloxacin	>2	4.0
KPN468	SRR5385529	573.14178	Meropenem	<=1	8.0
KPN468	SRR5385529	573.14178	Tetracycline	4	4.0
KPN468	SRR5385529	573.14178	Trimethoprim/Sulfamethoxazole	>2/38	4.0
KPN469	SRR5385528	573.14179	Aztreonam	>16	32.0
KPN470	SRR5385527	573.14180	Levofloxacin	>4	4.0
KPN471	SRR5385526	573.14181	Gentamicin	4	4.0
KPN472	SRR5385525	573.14182	Piperacillin/Tazobactam	>64/4	128.0
KPN473	SRR5385524	573.14183	Cefazolin	>16	32.0
KPN473	SRR5385524	573.14183	Ceftazidime	>16	32.0
KPN473	SRR5385524	573.14183	Trimethoprim/Sulfamethoxazole	1/19	1.0
KPN477	SRR5385522	573.14185	Amikacin	>32	32.0
KPN477	SRR5385522	573.14185	Ampicillin	>16	32.0
KPN477	SRR5385522	573.14185	Cefoxitin	>16	32.0
KPN477	SRR5385522	573.14185	Imipenem	8	8.0
KPN479	SRR5385521	573.14186	Ampicillin/Sulbactam	>16/8	32.0
KPN479	SRR5385521	573.14186	Ceftriaxone	>32	64.0
KPN479	SRR5385521	573.14186	Tobramycin	>8	8.0
KPN480	SRR5385520	573.14187	Cefuroxime sodium	>16	32.0
KPN481	SRR5385519	573.14188	Ciprofloxacin	>2	4.0
KPN482	SRR5385518	573.14189	Cefepime	>16	16.0
KPN482	SRR5385518	573.14189	Imipenem	<=1	2.0
KPN483	SRR5385517	573.14190	Cefoxitin	<=4	16.0
KPN483	SRR5385517	573.14190	Levofloxacin	>4	8.0
KPN483	SRR5385517	573.14190	Piperacillin/Tazobactam	16/4	32.0
KPN483	SRR5385517	573.14190	Tobramycin	8	8.0
KPN484	SRR5385516	573.14191	Trimethoprim/Sulfamethoxazole	>2/38	4.0
KPN486	SRR5385514	573.14193	Cefazolin	>16	32.0
KPN486	SRR5385514	573.14193	Gentamicin	>8	8.0
KPN486	SRR5385514	573.14193	Tetracycline	<=2	4.0
KPN503	SRR5385513	573.14194	Ceftazidime	>16	32.0
KPN503	SRR5385513	573.14194	Piperacillin/Tazobactam	>64/4	32.0
KPN503	SRR5385513	573.14194	Tetracycline	>8	16.0
KPN504	SRR5385512	573.14195	Ampicillin	>16	32.0
KPN504	SRR5385512	573.14195	Cefepime	4	8.0
KPN504	SRR5385512	573.14195	Meropenem	<=1	1.0
KPN507	SRR5385511	573.14196	Amikacin	<=8	8.0
KPN507	SRR5385511	573.14196	Ampicillin/Sulbactam	>16/8	32.0
KPN507	SRR5385511	573.14196	Cefoxitin	8	8.0
KPN507	SRR5385511	573.14196	Ceftriaxone	>32	32.0
KPN508	SRR5385510	573.14197	Cefuroxime sodium	>16	32.0
KPN509	SRR5385509	573.14198	Ciprofloxacin	>2	2.0
KPN509	SRR5385509	573.14198	Levofloxacin	4	2.0
KPN510	SRR5385508	573.14199	Aztreonam	>16	32.0
KPN512	SRR5385506	573.14201	Gentamicin	<=2	2.0
KPN512	SRR5385506	573.14201	Imipenem	<=1	1.0
KPN512	SRR5385506	573.14201	Nitrofurantoin	>64	64.0
KPN512	SRR5385506	573.14201	Piperacillin/Tazobactam	4/4	16.0
KPN513	SRR5385505	573.14202	Levofloxacin	>4	8.0
KPN513	SRR5385505	573.14202	Trimethoprim/Sulfamethoxazole	>2/38	4.0
KPN514	SRR5385504	573.14203	Cefazolin	>16	32.0
KPN515	SRR5385503	573.14204	Cefoxitin	>16	32.0
KPN515	SRR5385503	573.14204	Meropenem	>8	16.0
KPN516	SRR5385502	573.14205	Ampicillin	>16	64.0
KPN520	SRR5385500	573.14206	Ampicillin/Sulbactam	>16/8	32.0
KPN520	SRR5385500	573.14206	Cefepime	<=1	16.0
KPN521	SRR5385499	573.14207	Aztreonam	16	32.0
KPN521	SRR5385499	573.14207	Ceftazidime	>16	32.0
KPN521	SRR5385499	573.14207	Ceftriaxone	>32	64.0
KPN521	SRR5385499	573.14207	Tetracycline	>8	16.0
KPN522	SRR5385498	573.14208	Cefepime	16	16.0
KPN522	SRR5385498	573.14208	Cefuroxime sodium	>16	32.0
KPN523	SRR5385497	573.14209	Amikacin	<=8	8.0
KPN523	SRR5385497	573.14209	Ciprofloxacin	>2	4.0
KPN523	SRR5385497	573.14209	Meropenem	<=1	1.0
KPN524	SRR5385496	573.14210	Tetracycline	4	8.0
KPN526	SRR5385494	573.14212	Piperacillin/Tazobactam	>64/4	64.0
KPN526	SRR5385494	573.14212	Trimethoprim/Sulfamethoxazole	>2/38	4.0
KPN527	SRR5385493	573.14213	Cefazolin	>16	32.0
KPN527	SRR5385493	573.14213	Levofloxacin	>4	8.0
KPN528	SRR5385492	573.14214	Gentamicin	>8	16.0
KPN530	SRR5385490	573.14215	Ampicillin	>16	32.0
KPN530	SRR5385490	573.14215	Aztreonam	>16	16.0
KPN530	SRR5385490	573.14215	Imipenem	<=1	1.0
KPN530	SRR5385490	573.14215	Tobramycin	<=2	2.0
KPN532	SRR5385489	573.14216	Ampicillin/Sulbactam	>16/8	32.0
KPN532	SRR5385489	573.14216	Tobramycin	>8	16.0
KPN533	SRR5385488	573.14217	Ceftazidime	>16	32.0
KPN533	SRR5385488	573.14217	Ceftriaxone	>32	64.0
KPN534	SRR5385487	573.14218	Cefuroxime sodium	>16	32.0
KPN535	SRR5385486	573.14219	Ciprofloxacin	>2	4.0
KPN536	SRR5385485	573.14220	Cefepime	>16	4.0
KPN536	SRR5385485	573.14220	Gentamicin	<=2	2.0
KPN539	SRR5385482	573.14222	Imipenem	>8	16.0
KPN540	SRR5385481	573.14223	Amikacin	32	32.0
KPN540	SRR5385481	573.14223	Cefazolin	>16	32.0
KPN540	SRR5385481	573.14223	Trimethoprim/Sulfamethoxazole	>2/38	4.0
KPN542	SRR5385480	573.14224	Cefoxitin	>16	16.0
KPN542	SRR5385480	573.14224	Levofloxacin	>4	8.0
KPN542	SRR5385480	573.14224	Piperacillin/Tazobactam	>64/4	64.0
KPN544	SRR5385478	573.14225	Ampicillin	>16	32.0
KPN544	SRR5385478	573.14225	Aztreonam	>16	32.0
KPN545	SRR5385477	573.14226	Ampicillin/Sulbactam	>16/8	32.0
KPN546	SRR5385476	573.14227	Ceftazidime	>16	32.0
KPN546	SRR5385476	573.14227	Ceftriaxone	>32	64.0
KPN546	SRR5385476	573.14227	Gentamicin	>8	16.0
KPN546	SRR5385476	573.14227	Meropenem	<=1	1.0
KPN547	SRR5385475	573.14228	Cefuroxime sodium	>16	32.0
KPN547	SRR5385475	573.14228	Nitrofurantoin	>64	128.0
KPN550	SRR5385473	573.14229	Amikacin	<=8	8.0
KPN552	SRR5385472	573.14230	Ciprofloxacin	>2	4.0
KPN552	SRR5385472	573.14230	Tobramycin	>8	16.0
KPN555	SRR5385469	573.14233	Cefazolin	>16	32.0
KPN557	SRR5385467	573.14234	Piperacillin/Tazobactam	>64/4	128.0
KPN558	SRR5385466	573.14235	Ampicillin	>16	32.0
KPN558	SRR5385466	573.14235	Imipenem	<=1	1.0
KPN558	SRR5385466	573.14235	Tetracycline	>8	16.0
KPN558	SRR5385466	573.14235	Trimethoprim/Sulfamethoxazole	>2/38	4.0
KPN559	SRR5385465	573.14236	Cefepime	<=1	8.0
KPN559	SRR5385465	573.14236	Levofloxacin	>4	8.0
KPN559	SRR5385465	573.14236	Tetracycline	4	8.0
KPN560	SRR5385464	573.14237	Ampicillin/Sulbactam	>16/8	32.0
KPN560	SRR5385464	573.14237	Aztreonam	>16	16.0
KPN560	SRR5385464	573.14237	Tobramycin	8	8.0
KPN561	SRR5385463	573.14238	Cefoxitin	>16	32.0
KPN561	SRR5385463	573.14238	Ceftazidime	>16	32.0
KPN561	SRR5385463	573.14238	Ceftriaxone	>32	64.0
KPN561	SRR5385463	573.14238	Cefuroxime sodium	>16	32.0
KPN561	SRR5385463	573.14238	Meropenem	>8	16.0
KPN563	SRR5385462	573.14239	Amikacin	16	16.0
KPN564	SRR5385461	573.14240	Imipenem	>8	8.0
KPN566	SRR5385460	573.14241	Ciprofloxacin	>2	4.0
KPN567	SRR5385459	573.14242	Cefepime	>16	16.0
KPN568	SRR5385458	573.14243	Cefazolin	>16	32.0
KPN569	SRR5385457	573.14244	Gentamicin	>8	16.0
KPN571	SRR5385456	573.14245	Ampicillin	>16	32.0
KPN571	SRR5385456	573.14245	Trimethoprim/Sulfamethoxazole	>2/38	4.0
KPN573	SRR5385454	573.14247	Amikacin	<=8	8.0
KPN573	SRR5385454	573.14247	Ampicillin/Sulbactam	>16/8	32.0
KPN573	SRR5385454	573.14247	Aztreonam	>16	32.0
KPN573	SRR5385454	573.14247	Levofloxacin	>4	8.0
KPN573	SRR5385454	573.14247	Nitrofurantoin	>64	128.0
KPN573	SRR5385454	573.14247	Piperacillin/Tazobactam	>64/4	128.0
KPN574	SRR5385453	573.14248	Ceftazidime	>16	32.0
KPN574	SRR5385453	573.14248	Ceftriaxone	>32	64.0
KPN574	SRR5385453	573.14248	Cefuroxime sodium	>16	32.0
KPN574	SRR5385453	573.14248	Meropenem	<=1	1.0
KPN575	SRR5385452	573.14249	Cefoxitin	<=4	8.0
KPN575	SRR5385452	573.14249	Tobramycin	>8	16.0
KPN577	SRR5385450	573.14251	Cefoxitin	>16	32.0
KPN577	SRR5385450	573.14251	Ciprofloxacin	>2	4.0
KPN577	SRR5385450	573.14251	Tetracycline	>8	4.0
KPN579	SRR5385448	573.14253	Cefazolin	>16	32.0
KPN581	SRR5385446	573.14255	Ampicillin	>16	32.0
KPN581	SRR5385446	573.14255	Cefepime	>16	16.0
KPN583	SRR5385444	573.14257	Ampicillin/Sulbactam	>16/8	32.0
KPN583	SRR5385444	573.14257	Levofloxacin	>4	8.0
KPN584	SRR5385443	573.14258	Aztreonam	>16	32.0
KPN584	SRR5385443	573.14258	Ceftazidime	>16	32.0
KPN584	SRR5385443	573.14258	Ceftriaxone	>32	64.0
KPN584	SRR5385443	573.14258	Cefuroxime sodium	>16	32.0
KPN584	SRR5385443	573.14258	Gentamicin	<=2	4.0
KPN584	SRR5385443	573.14258	Trimethoprim/Sulfamethoxazole	>2/38	4.0
KPN585	SRR5385442	573.14259	Imipenem	<=1	1.0
KPN585	SRR5385442	573.14259	Piperacillin/Tazobactam	>64/4	32.0
KPN588	SRR5385440	573.14261	Ciprofloxacin	>2	4.0
KPN590	SRR5385438	573.14262	Tobramycin	<=2	4.0
KPN591	SRR5385437	573.14263	Cefazolin	>16	32.0
KPN591	SRR5385437	573.14263	Meropenem	8	8.0
KPN591	SRR5385437	573.14263	Tobramycin	>8	16.0
KPN592	SRR5385436	573.14264	Tetracycline	4	8.0
KPN593	SRR5385435	573.14265	Ampicillin	>16	32.0
KPN593	SRR5385435	573.14265	Tetracycline	<=2	4.0
KPN594	SRR5385434	573.14266	Cefoxitin	>16	32.0
KPN594	SRR5385434	573.14266	Imipenem	>8	8.0
KPN594	SRR5385434	573.14266	Meropenem	>8	8.0
KPN596	SRR5385433	573.14267	Amikacin	<=8	8.0
KPN596	SRR5385433	573.14267	Ampicillin/Sulbactam	>16/8	32.0
KPN596	SRR5385433	573.14267	Gentamicin	>8	16.0
KPN596	SRR5385433	573.14267	Levofloxacin	>4	8.0
KPN597	SRR5385432	573.14268	Trimethoprim/Sulfamethoxazole	>2/38	4.0
KPN598	SRR5385431	573.14269	Amikacin	>32	32.0
KPN598	SRR5385431	573.14269	Aztreonam	>16	32.0
KPN598	SRR5385431	573.14269	Ceftazidime	>16	32.0
KPN598	SRR5385431	573.14269	Cefuroxime sodium	>16	32.0
KPN599	SRR5385430	573.14270	Ceftriaxone	>32	64.0
KPN600	SRR5385429	573.14271	Ciprofloxacin	>2	4.0
KPN600	SRR5385429	573.14271	Meropenem	<=1	1.0
KPN600	SRR5385429	573.14271	Nitrofurantoin	>64	64.0
KPN604	SRR5385426	573.14273	Piperacillin/Tazobactam	>64/4	128.0
KPN604	SRR5385426	573.14273	Tetracycline	>8	8.0
KPN606	SRR5385424	573.14275	Ampicillin	>16	32.0
KPN606	SRR5385424	573.14275	Cefazolin	>16	32.0
KPN606	SRR5385424	573.14275	Imipenem	<=1	1.0
KPN609	SRR5385422	573.14276	Gentamicin	4	16.0
KPN610	SRR5385421	573.14277	Cefepime	>16	16.0
KPN611	SRR5385420	573.14278	Ampicillin/Sulbactam	>16/8	32.0
KPN611	SRR5385420	573.14278	Levofloxacin	>4	8.0
KPN612	SRR5385419	573.14279	Amikacin	<=8	8.0
KPN612	SRR5385419	573.14279	Cefuroxime sodium	>16	32.0
KPN612	SRR5385419	573.14279	Piperacillin/Tazobactam	32/4	64.0
KPN612	SRR5385419	573.14279	Trimethoprim/Sulfamethoxazole	>2/38	4.0
KPN614	SRR5385417	573.14281	Amikacin	32	32.0
KPN614	SRR5385417	573.14281	Cefoxitin	>16	32.0
KPN614	SRR5385417	573.14281	Ceftriaxone	>32	64.0
KPN614	SRR5385417	573.14281	Tobramycin	>8	16.0
KPN615	SRR5385416	573.14282	Ceftazidime	>16	32.0
KPN615	SRR5385416	573.14282	Ciprofloxacin	>2	4.0
KPN616	SRR5385415	573.14283	Aztreonam	>16	32.0
KPN618	SRR5385413	573.14285	Ampicillin	>16	32.0
KPN618	SRR5385413	573.14285	Cefazolin	>16	32.0
KPN618	SRR5385413	573.14285	Meropenem	<=1	2.0
KPN618	SRR5385413	573.14285	Piperacillin/Tazobactam	>64/4	64.0
KPN619	SRR5385412	573.14286	Tetracycline	>8	16.0
KPN620	SRR5385411	573.14287	Cefoxitin	8	16.0
KPN620	SRR5385411	573.14287	Gentamicin	>8	16.0
KPN621	SRR5385410	573.14288	Ampicillin/Sulbactam	>16/8	32.0
KPN621	SRR5385410	573.14288	Levofloxacin	>4	8.0
KPN621	SRR5385410	573.14288	Trimethoprim/Sulfamethoxazole	<=0.5/9	1.0
KPN622	SRR5385409	573.14289	Cefepime	<=1	8.0
KPN622	SRR5385409	573.14289	Cefuroxime sodium	>16	32.0
KPN622	SRR5385409	573.14289	Gentamicin	<=2	4.0
KPN622	SRR5385409	573.14289	Imipenem	<=1	1.0
KPN623	SRR5385408	573.14290	Nitrofurantoin	>64	128.0
KPN623	SRR5385408	573.14290	Trimethoprim/Sulfamethoxazole	>2/38	4.0
KPN626	SRR5385407	573.14291	Cefoxitin	16	16.0
KPN626	SRR5385407	573.14291	Ceftriaxone	>32	64.0
KPN629	SRR5385405	573.14292	Ceftazidime	>16	32.0
KPN629	SRR5385405	573.14292	Ciprofloxacin	>2	4.0
KPN632	SRR5385402	573.14294	Aztreonam	>16	32.0
KPN635	SRR5385401	573.14295	Ampicillin	>16	32.0
KPN635	SRR5385401	573.14295	Cefazolin	>16	32.0
KPN635	SRR5385401	573.14295	Piperacillin/Tazobactam	>64/4	32.0
KPN635	SRR5385401	573.14295	Tobramycin	8	8.0
KPN636	SRR5385400	573.14296	Amikacin	<=8	8.0
KPN636	SRR5385400	573.14296	Cefoxitin	>16	32.0
KPN639	SRR5385399	573.14297	Cefepime	>16	8.0
KPN639	SRR5385399	573.14297	Levofloxacin	<=1	4.0
KPN639	SRR5385399	573.14297	Tobramycin	<=2	4.0
KPN641	SRR5387039	573.14298	Ampicillin/Sulbactam	>16/8	32.0
KPN641	SRR5387039	573.14298	Piperacillin/Tazobactam	64/4	32.0
KPN648	SRR5387038	573.14299	Cefuroxime sodium	>16	32.0
KPN648	SRR5387038	573.14299	Levofloxacin	>4	8.0
KPN649	SRR5387037	573.14300	Meropenem	<=1	1.0
KPN658	SRR5387036	573.14301	Aztreonam	<=2	32.0
KPN658	SRR5387036	573.14301	Tobramycin	>8	16.0
KPN660	SRR5387035	573.14302	Ciprofloxacin	<=0.5	1.0
KPN660	SRR5387035	573.14302	Tetracycline	>8	8.0
KPN660	SRR5387035	573.14302	Trimethoprim/Sulfamethoxazole	>2/38	4.0
KPN669	SRR5387033	573.14303	Ceftazidime	>16	32.0
KPN669	SRR5387033	573.14303	Ceftriaxone	>32	64.0
KPN669	SRR5387033	573.14303	Meropenem	>8	2.0
KPN670	SRR5387032	573.14304	Cefoxitin	<=4	8.0
KPN670	SRR5387032	573.14304	Ciprofloxacin	>2	4.0
KPN674	SRR5387031	573.14305	Ampicillin	>16	32.0
KPN674	SRR5387031	573.14305	Cefazolin	>16	16.0
KPN674	SRR5387031	573.14305	Imipenem	<=1	1.0
KPN674	SRR5387031	573.14305	Piperacillin/Tazobactam	8/4	16.0
KPN675	SRR5387030	573.14306	Imipenem	>8	8.0
KPN676	SRR5387029	573.14307	Aztreonam	>16	32.0
KPN676	SRR5387029	573.14307	Cefepime	16	16.0
KPN676	SRR5387029	573.14307	Tetracycline	4	4.0
KPN677	SRR5387028	573.14308	Ampicillin/Sulbactam	>16/8	32.0
KPN677	SRR5387028	573.14308	Meropenem	4	1.0
KPN677	SRR5387028	573.14308	Nitrofurantoin	>64	128.0
KPN678	SRR5387027	573.14309	Gentamicin	<=2	2.0
KPN679	SRR5387026	573.14310	Amikacin	<=8	16.0
KPN679	SRR5387026	573.14310	Cefuroxime sodium	>16	32.0
KPN680	SRR5387025	573.14311	Cefoxitin	>16	32.0
KPN680	SRR5387025	573.14311	Gentamicin	>8	16.0
KPN680	SRR5387025	573.14311	Piperacillin/Tazobactam	>64/4	128.0
KPN681	SRR5387024	573.14312	Ceftriaxone	<=2	16.0
KPN682	SRR5387023	573.14313	Levofloxacin	>4	8.0
KPN683	SRR5387022	573.14314	Trimethoprim/Sulfamethoxazole	>2/38	4.0
KPN684	SRR5387021	573.14315	Ampicillin	>16	32.0
KPN685	SRR5387020	573.14316	Cefepime	>16	4.0
KPN685	SRR5387020	573.14316	Ceftazidime	>16	32.0
KPN685	SRR5387020	573.14316	Ceftriaxone	>32	64.0
KPN685	SRR5387020	573.14316	Ciprofloxacin	>2	4.0
KPN686	SRR5387019	573.14317	Amikacin	32	32.0
KPN686	SRR5387019	573.14317	Cefazolin	>16	32.0
KPN688	SRR5387017	573.14319	Ampicillin/Sulbactam	>16/8	32.0
KPN690	SRR5387015	573.14320	Aztreonam	>16	32.0
KPN690	SRR5387015	573.14320	Tetracycline	>8	16.0
KPN691	SRR5387014	573.14321	Cefuroxime sodium	>16	32.0
KPN691	SRR5387014	573.14321	Tobramycin	>8	16.0
KPN692	SRR5387013	573.14322	Piperacillin/Tazobactam	>64/4	64.0
KPN694	SRR5387011	573.14323	Ceftriaxone	32	32.0
KPN694	SRR5387011	573.14323	Meropenem	<=1	1.0
KPN696	SRR5387009	573.14325	Imipenem	<=1	1.0
KPN696	SRR5387009	573.14325	Levofloxacin	>4	8.0
KPN697	SRR5387008	573.14326	Ampicillin	>16	32.0
KPN698	SRR5387007	573.14327	Ciprofloxacin	>2	2.0
KPN698	SRR5387007	573.14327	Trimethoprim/Sulfamethoxazole	>2/38	4.0
KPN700	SRR5387005	573.14328	Cefoxitin	>16	8.0
KPN700	SRR5387005	573.14328	Gentamicin	<=2	2.0
KPN701	SRR5387004	573.14329	Cefazolin	>16	32.0
KPN701	SRR5387004	573.14329	Ceftriaxone	>32	64.0
KPN702	SRR5385772	573.14330	Ceftazidime	>16	32.0
KPN703	SRR5387003	573.14331	Amikacin	<=8	8.0
KPN703	SRR5387003	573.14331	Ampicillin/Sulbactam	>16/8	32.0
KPN703	SRR5387003	573.14331	Cefuroxime sodium	>16	32.0
KPN704	SRR5387002	573.14332	Tobramycin	8	8.0
KPN705	SRR5387001	573.14333	Aztreonam	>16	32.0
KPN708	SRR5386998	573.14335	Cefepime	>16	16.0
KPN708	SRR5386998	573.14335	Meropenem	<=1	1.0
KPN709	SRR5386997	573.14336	Ampicillin	>16	32.0
KPN711	SRR5386995	573.14337	Imipenem	<=1	1.0
KPN711	SRR5386995	573.14337	Levofloxacin	>4	8.0
KPN711	SRR5386995	573.14337	Tetracycline	4	4.0
KPN712	SRR5386602	573.14338	Cefepime	<=1	8.0
KPN713	SRR5386601	573.14339	Cefazolin	>16	32.0
KPN713	SRR5386601	573.14339	Tetracycline	>8	8.0
KPN714	SRR5386600	573.14340	Ceftazidime	>16	32.0
KPN714	SRR5386600	573.14340	Ceftriaxone	>32	64.0
KPN714	SRR5386600	573.14340	Ciprofloxacin	>2	4.0
KPN715	SRR5386599	573.14341	Amikacin	<=8	8.0
KPN715	SRR5386599	573.14341	Cefuroxime sodium	>16	32.0
KPN715	SRR5386599	573.14341	Tobramycin	<=2	2.0
KPN715	SRR5386599	573.14341	Trimethoprim/Sulfamethoxazole	>2/38	4.0
KPN716	SRR5386597	573.14342	Gentamicin	>8	16.0
KPN716	SRR5386597	573.14342	Meropenem	>8	16.0
KPN716	SRR5386597	573.14342	Piperacillin/Tazobactam	>64/4	128.0
KPN717	SRR5386596	573.14343	Ampicillin/Sulbactam	>16/8	32.0
KPN717	SRR5386596	573.14343	Aztreonam	>16	32.0
KPN717	SRR5386596	573.14343	Tobramycin	>8	16.0
KPN719	SRR5386594	573.14345	Nitrofurantoin	>64	128.0
KPN720	SRR5386593	573.14346	Ampicillin	>16	32.0
KPN721	SRR5386592	573.14347	Cefoxitin	>16	16.0
KPN722	SRR5386591	573.14348	Meropenem	<=1	1.0
KPN723	SRR5386590	573.14349	Cefazolin	>16	32.0
KPN723	SRR5386590	573.14349	Imipenem	<=1	1.0
KPN723	SRR5386590	573.14349	Levofloxacin	>4	8.0
KPN724	SRR5386589	573.14350	Ceftriaxone	>32	64.0
KPN724	SRR5386589	573.14350	Ciprofloxacin	>2	4.0
KPN724	SRR5386589	573.14350	Tetracycline	>8	16.0
KPN725	SRR5386588	573.14351	Amikacin	<=8	8.0
KPN725	SRR5386588	573.14351	Ceftazidime	>16	32.0
KPN725	SRR5386588	573.14351	Cefuroxime sodium	>16	32.0
KPN725	SRR5386588	573.14351	Trimethoprim/Sulfamethoxazole	>2/38	2.0
KPN727	SRR5386587	573.14352	Imipenem	8	4.0
KPN728	SRR5386586	573.14354	Ampicillin/Sulbactam	>16/8	32.0
KPN728	SRR5386586	573.14354	Aztreonam	>16	32.0
KPN728	SRR5386586	573.14354	Imipenem	>8	8.0
KPN729	SRR5386585	573.14353	Cefepime	>16	16.0
KPN729	SRR5386585	573.14353	Cefoxitin	16	32.0
KPN733	SRR5386582	573.14356	Ampicillin	>16	32.0
KPN734	SRR5386581	573.14357	Gentamicin	>8	16.0
KPN735	SRR5386580	573.14358	Piperacillin/Tazobactam	>64/4	128.0
KPN736	SRR5386579	573.14359	Cefazolin	>16	32.0
KPN736	SRR5386579	573.14359	Levofloxacin	>4	8.0
KPN737	SRR5386578	573.14360	Ceftriaxone	>32	64.0
KPN737	SRR5386578	573.14360	Ciprofloxacin	>2	4.0
KPN738	SRR5386577	573.14361	Cefepime	4	4.0
KPN738	SRR5386577	573.14361	Ceftazidime	>16	32.0
KPN738	SRR5386577	573.14361	Cefuroxime sodium	>16	32.0
KPN738	SRR5386577	573.14361	Gentamicin	<=2	4.0
KPN738	SRR5386577	573.14361	Trimethoprim/Sulfamethoxazole	>2/38	4.0
KPN740	SRR5386575	573.14362	Cefoxitin	>16	32.0
KPN741	SRR5386574	573.14363	Ampicillin/Sulbactam	>16/8	32.0
KPN741	SRR5386574	573.14363	Aztreonam	>16	32.0
KPN742	SRR5386573	573.14364	Amikacin	>32	32.0
KPN742	SRR5386573	573.14364	Gentamicin	4	4.0
KPN742	SRR5386573	573.14364	Tobramycin	>8	16.0
KPN744	SRR5386572	573.14365	Meropenem	<=1	1.0
KPN744	SRR5386572	573.14365	Piperacillin/Tazobactam	16/4	16.0
KPN744	SRR5386572	573.14365	Tetracycline	>8	4.0
KPN745	SRR5386571	573.14366	Amikacin	<=8	8.0
KPN745	SRR5386571	573.14366	Ampicillin	>16	32.0
KPN745	SRR5386571	573.14366	Imipenem	<=1	1.0
KPN747	SRR5386569	573.14367	Tobramycin	<=2	8.0
KPN748	SRR5386568	573.14368	Cefepime	>16	16.0
KPN748	SRR5386568	573.14368	Nitrofurantoin	>64	128.0
KPN749	SRR5386567	573.14369	Piperacillin/Tazobactam	32/4	32.0
KPN749	SRR5386567	573.14369	Trimethoprim/Sulfamethoxazole	<=0.5/9	1.0
KPN752	SRR5386563	573.14371	Cefazolin	>16	32.0
KPN753	SRR5386562	573.14372	Cefoxitin	8	8.0
KPN753	SRR5386562	573.14372	Ciprofloxacin	>2	2.0
KPN753	SRR5386562	573.14372	Levofloxacin	>4	4.0
KPN754	SRR5386561	573.14373	Ceftriaxone	>32	32.0
KPN754	SRR5386561	573.14373	Cefuroxime sodium	>16	32.0
KPN756	SRR5386559	573.14375	Aztreonam	>16	32.0
KPN756	SRR5386559	573.14375	Ceftazidime	>16	32.0
KPN756	SRR5386559	573.14375	Trimethoprim/Sulfamethoxazole	>2/38	4.0
KPN758	SRR5386557	573.14376	Ampicillin/Sulbactam	16/8	16.0
KPN758	SRR5386557	573.14376	Ciprofloxacin	1	1.0
KPN758	SRR5386557	573.14376	Levofloxacin	<=1	1.0
KPN759	SRR5386556	573.14377	Ampicillin	>16	32.0
KPN760	SRR5386555	573.14378	Ampicillin/Sulbactam	>16/8	32.0
KPN760	SRR5386555	573.14378	Meropenem	>8	8.0
KPN760	SRR5386555	573.14378	Piperacillin/Tazobactam	>64/4	128.0
KPN760	SRR5386555	573.14378	Tetracycline	4	4.0
KPN762	SRR5386553	573.14379	Piperacillin/Tazobactam	64/4	64.0
KPN763	SRR5386552	573.14380	Cefepime	<=1	4.0
KPN763	SRR5386552	573.14380	Cefoxitin	>16	16.0
KPN763	SRR5386552	573.14380	Gentamicin	>8	16.0
KPN765	SRR5386550	573.14381	Cefazolin	>16	32.0
KPN768	SRR5386548	573.14383	Amikacin	<=8	8.0
KPN768	SRR5386548	573.14383	Ceftriaxone	>32	64.0
KPN768	SRR5386548	573.14383	Cefuroxime sodium	>16	32.0
KPN768	SRR5386548	573.14383	Ciprofloxacin	>2	4.0
KPN768	SRR5386548	573.14383	Levofloxacin	>4	8.0
KPN768	SRR5386548	573.14383	Meropenem	<=1	1.0
KPN769	SRR5386547	573.14384	Gentamicin	<=2	4.0
KPN769	SRR5386547	573.14384	Imipenem	<=1	1.0
KPN769	SRR5386547	573.14384	Tobramycin	8	16.0
KPN770	SRR5386546	573.14385	Aztreonam	>16	32.0
KPN770	SRR5386546	573.14385	Ceftazidime	>16	32.0
KPN771	SRR5386545	573.14387	Ceftazidime	1	8.0
KPN772	SRR5386544	573.14386	Ampicillin	>16	32.0
KPN772	SRR5386544	573.14386	Ceftriaxone	16	16.0
KPN773	SRR5386543	573.14388	Cefepime	>16	16.0
KPN773	SRR5386543	573.14388	Tobramycin	>8	16.0
KPN775	SRR5386542	573.14389	Ampicillin/Sulbactam	>16/8	32.0
KPN775	SRR5386542	573.14389	Tetracycline	>8	8.0
KPN775	SRR5386542	573.14389	Trimethoprim/Sulfamethoxazole	>2/38	4.0
KPN777	SRR5386541	573.14390	Tetracycline	8	4.0
KPN780	SRR5386539	573.14392	Cefazolin	>16	32.0
KPN780	SRR5386539	573.14392	Tetracycline	<=2	4.0
KPN781	SRR5386538	573.14393	Cefuroxime sodium	>16	32.0
KPN781	SRR5386538	573.14393	Imipenem	>8	16.0
KPN782	SRR5386537	573.14394	Ciprofloxacin	>2	4.0
KPN782	SRR5386537	573.14394	Levofloxacin	>4	8.0
KPN782	SRR5386537	573.14394	Piperacillin/Tazobactam	>64/4	128.0
KPN783	SRR5386536	573.14395	Ceftriaxone	>32	64.0
KPN785	SRR5386535	573.14396	Aztreonam	>16	16.0
KPN785	SRR5386535	573.14396	Cefepime	2	8.0
KPN785	SRR5386535	573.14396	Ceftazidime	>16	32.0
KPN785	SRR5386535	573.14396	Nitrofurantoin	>64	64.0
KPN786	SRR5386534	573.14397	Amikacin	<=8	8.0
KPN786	SRR5386534	573.14397	Ampicillin	>16	32.0
KPN788	SRR5386532	573.14398	Cefoxitin	<=4	16.0
KPN788	SRR5386532	573.14398	Gentamicin	<=2	2.0
KPN788	SRR5386532	573.14398	Meropenem	<=1	1.0
KPN790	SRR5386530	573.14399	Ampicillin/Sulbactam	>16/8	32.0
KPN790	SRR5386530	573.14399	Cefoxitin	>16	32.0
KPN792	SRR5386529	573.14400	Amikacin	32	32.0
KPN792	SRR5386529	573.14400	Imipenem	<=1	1.0
KPN795	SRR5386526	573.14402	Aztreonam	16	32.0
KPN795	SRR5386526	573.14402	Cefazolin	>16	32.0
KPN795	SRR5386526	573.14402	Ceftazidime	16	32.0
KPN796	SRR5386525	573.14403	Cefuroxime sodium	>16	32.0
KPN797	SRR5386524	573.14404	Aztreonam	4	32.0
KPN799	SRR5386523	573.14406	Ciprofloxacin	>2	4.0
KPN799	SRR5386523	573.14406	Trimethoprim/Sulfamethoxazole	>2/38	4.0
KPN800	SRR5386522	573.14407	Cefepime	>16	8.0
KPN800	SRR5386522	573.14407	Ceftriaxone	>32	64.0
KPN800	SRR5386522	573.14407	Gentamicin	>8	16.0
KPN800	SRR5386522	573.14407	Levofloxacin	>4	8.0
KPN801	SRR5386521	573.14405	Ampicillin	>16	32.0
KPN801	SRR5386521	573.14405	Tobramycin	>8	16.0
KPN802	SRR5386520	573.14408	Ceftazidime	>16	32.0
KPN803	SRR5386519	573.14409	Amikacin	16	16.0
KPN807	SRR5386516	573.14410	Ampicillin/Sulbactam	>16/8	16.0
KPN807	SRR5386516	573.14410	Aztreonam	>16	16.0
KPN807	SRR5386516	573.14410	Tetracycline	>8	8.0
KPN809	SRR5386515	573.14411	Amikacin	<=8	8.0
KPN810	SRR5386514	573.14412	Cefazolin	>16	32.0
KPN810	SRR5386514	573.14412	Meropenem	<=1	2.0
KPN811	SRR5386513	573.14413	Cefuroxime sodium	>16	32.0
KPN811	SRR5386513	573.14413	Imipenem	<=1	1.0
KPN811	SRR5386513	573.14413	Piperacillin/Tazobactam	>64/4	32.0
KPN811	SRR5386513	573.14413	Tetracycline	4	4.0
KPN811	SRR5386513	573.14413	Tobramycin	8	4.0
KPN818	SRR5386507	573.14418	Ampicillin	>16	32.0
KPN818	SRR5386507	573.14418	Aztreonam	<=2	32.0
KPN818	SRR5386507	573.14418	Ceftriaxone	>32	64.0
KPN818	SRR5386507	573.14418	Ciprofloxacin	>2	4.0
KPN818	SRR5386507	573.14418	Gentamicin	>8	16.0
KPN819	SRR5386506	573.14419	Meropenem	>8	16.0
KPN819	SRR5386506	573.14419	Tobramycin	<=2	2.0
KPN819	SRR5386506	573.14419	Trimethoprim/Sulfamethoxazole	>2/38	4.0
KPN821	SRR5386504	573.14420	Cefoxitin	>16	8.0
KPN821	SRR5386504	573.14420	Ceftazidime	>16	16.0
KPN822	SRR5386503	573.14421	Ampicillin/Sulbactam	>16/8	32.0
KPN822	SRR5386503	573.14421	Levofloxacin	>4	4.0
KPN823	SRR5386502	573.14422	Nitrofurantoin	>64	128.0
KPN824	SRR5386501	573.14423	Cefazolin	>16	32.0
KPN825	SRR5386500	573.14424	Amikacin	<=8	8.0
KPN825	SRR5386500	573.14424	Aztreonam	>16	16.0
KPN825	SRR5386500	573.14424	Cefepime	>16	16.0
KPN825	SRR5386500	573.14424	Cefuroxime sodium	>16	32.0
KPN828	SRR5386498	573.14426	Cefepime	<=1	8.0
KPN830	SRR5386497	573.14427	Cefoxitin	<=4	8.0
KPN830	SRR5386497	573.14427	Gentamicin	<=2	4.0
KPN831	SRR5386496	573.14428	Ampicillin	>16	32.0
KPN831	SRR5386496	573.14428	Levofloxacin	<=1	2.0
KPN832	SRR5386495	573.14429	Ciprofloxacin	>2	4.0
KPN832	SRR5386495	573.14429	Meropenem	<=1	1.0
KPN832	SRR5386495	573.14429	Tetracycline	>8	16.0
KPN835	SRR5386492	573.14430	Ceftriaxone	>32	64.0
KPN836	SRR5386491	573.14431	Imipenem	8	4.0
KPN836	SRR5386491	573.14431	Levofloxacin	2	4.0
KPN836	SRR5386491	573.14431	Trimethoprim/Sulfamethoxazole	1/19	2.0
KPN837	SRR5386490	573.14432	Ampicillin/Sulbactam	>16/8	32.0
KPN837	SRR5386490	573.14432	Imipenem	<=1	1.0
KPN837	SRR5386490	573.14432	Piperacillin/Tazobactam	>64/4	64.0
KPN837	SRR5386490	573.14432	Tobramycin	>8	16.0
KPN838	SRR5386489	573.14433	Cefazolin	>16	32.0
KPN838	SRR5386489	573.14433	Nitrofurantoin	64	128.0
KPN838	SRR5386489	573.14433	Trimethoprim/Sulfamethoxazole	>2/38	4.0
KPN839	SRR5386488	573.14434	Ceftazidime	>16	32.0
KPN839	SRR5386488	573.14434	Cefuroxime sodium	>16	32.0
KPN840	SRR5386487	573.14435	Cefoxitin	16	16.0
KPN841	SRR5386486	573.14436	Amikacin	<=8	8.0
KPN843	SRR5386485	573.14437	Aztreonam	>16	32.0
KPN843	SRR5386485	573.14437	Cefepime	16	16.0
KPN843	SRR5386485	573.14437	Levofloxacin	>4	8.0
KPN844	SRR5386484	573.14438	Ampicillin	>16	32.0
KPN844	SRR5386484	573.14438	Imipenem	>8	16.0
KPN848	SRR5386481	573.14440	Piperacillin/Tazobactam	4/4	16.0
KPN852	SRR5386478	573.14442	Ceftriaxone	>32	64.0
KPN852	SRR5386478	573.14442	Ciprofloxacin	>2	4.0
KPN853	SRR5386477	573.14443	Ampicillin/Sulbactam	>16/8	32.0
KPN853	SRR5386477	573.14443	Cefazolin	>16	32.0
KPN854	SRR5386476	573.14444	Cefuroxime sodium	>16	32.0
KPN857	SRR5386475	573.14445	Gentamicin	>8	16.0
KPN857	SRR5386475	573.14445	Trimethoprim/Sulfamethoxazole	>2/38	4.0
KPN858	SRR5386474	573.14446	Cefoxitin	>16	32.0
KPN858	SRR5386474	573.14446	Ceftazidime	>16	32.0
KPN858	SRR5386474	573.14446	Meropenem	>8	16.0
KPN858	SRR5386474	573.14446	Piperacillin/Tazobactam	>64/4	128.0
KPN860	SRR5386472	573.14447	Nitrofurantoin	>64	128.0
KPN863	SRR5386469	573.14448	Ampicillin	>16	32.0
KPN863	SRR5386469	573.14448	Meropenem	<=1	1.0
KPN864	SRR5386468	573.14449	Aztreonam	>16	32.0
KPN864	SRR5386468	573.14449	Imipenem	<=1	1.0
KPN864	SRR5386468	573.14449	Tetracycline	>8	16.0
KPN865	SRR5386467	573.14450	Amikacin	<=8	8.0
KPN865	SRR5386467	573.14450	Levofloxacin	>4	4.0
KPN865	SRR5386467	573.14450	Tetracycline	4	8.0
KPN865	SRR5386467	573.14450	Trimethoprim/Sulfamethoxazole	<=0.5/9	1.0
KPN867	SRR5386465	573.14452	Ciprofloxacin	>2	4.0
KPN867	SRR5386465	573.14452	Tobramycin	<=2	4.0
KPN868	SRR5386464	573.14453	Ampicillin/Sulbactam	>16/8	8.0
KPN868	SRR5386464	573.14453	Cefazolin	>16	8.0
KPN870	SRR5386462	573.14455	Cefepime	>16	8.0
KPN870	SRR5386462	573.14455	Ceftriaxone	>32	64.0
KPN870	SRR5386462	573.14455	Cefuroxime sodium	>16	32.0
KPN870	SRR5386462	573.14455	Tobramycin	8	8.0
KPN871	SRR5386461	573.14454	Gentamicin	<=2	2.0
KPN876	SRR5385932	573.14458	Ampicillin	>16	32.0
KPN876	SRR5385932	573.14458	Ceftazidime	>16	32.0
KPN876	SRR5385932	573.14458	Trimethoprim/Sulfamethoxazole	>2/38	4.0
KPN878	SRR5385930	573.14460	Cefoxitin	>16	32.0
KPN879	SRR5385929	573.14461	Levofloxacin	>4	8.0
KPN880	SRR5385928	573.14462	Aztreonam	>16	32.0
KPN880	SRR5385928	573.14462	Cefoxitin	8	16.0
KPN880	SRR5385928	573.14462	Gentamicin	4	4.0
KPN880	SRR5385928	573.14462	Tobramycin	>8	16.0
KPN881	SRR5385927	573.14463	Amikacin	<=8	8.0
KPN881	SRR5385927	573.14463	Ampicillin/Sulbactam	>16/8	32.0
KPN881	SRR5385927	573.14463	Cefazolin	>16	16.0
KPN881	SRR5385927	573.14463	Meropenem	<=1	1.0
KPN881	SRR5385927	573.14463	Piperacillin/Tazobactam	>64/4	16.0
KPN882	SRR5385926	573.14464	Cefuroxime sodium	>16	32.0
KPN882	SRR5385926	573.14464	Ciprofloxacin	>2	4.0
KPN882	SRR5385926	573.14464	Imipenem	<=1	1.0
KPN883	SRR5385925	573.14465	Ceftriaxone	>32	64.0
KPN886	SRR5385924	573.14466	Amikacin	>32	16.0
KPN886	SRR5385924	573.14466	Piperacillin/Tazobactam	32/4	64.0
KPN887	SRR5385923	573.14467	Cefepime	<=1	16.0
KPN887	SRR5385923	573.14467	Nitrofurantoin	>64	128.0
KPN888	SRR5385922	573.14468	Ampicillin	>16	32.0
KPN888	SRR5385922	573.14468	Tetracycline	>8	16.0
KPN890	SRR5385920	573.14469	Ceftazidime	>16	32.0
KPN890	SRR5385920	573.14469	Imipenem	>8	2.0
KPN891	SRR5385919	573.14470	Cefepime	4	4.0
KPN891	SRR5385919	573.14470	Gentamicin	>8	16.0
KPN891	SRR5385919	573.14470	Tobramycin	4	4.0
KPN891	SRR5385919	573.14470	Trimethoprim/Sulfamethoxazole	>2/38	4.0
KPN893	SRR5385917	573.14472	Levofloxacin	>4	8.0
KPN893	SRR5385917	573.14472	Meropenem	>8	16.0
KPN894	SRR5385916	573.14473	Aztreonam	>16	32.0
KPN894	SRR5385916	573.14473	Cefazolin	>16	32.0
KPN895	SRR5385915	573.14474	Cefuroxime sodium	>16	32.0
KPN895	SRR5385915	573.14474	Ciprofloxacin	>2	4.0
KPN895	SRR5385915	573.14474	Piperacillin/Tazobactam	8/4	32.0
KPN896	SRR5385914	573.14475	Ampicillin/Sulbactam	>16/8	32.0
KPN900	SRR5385910	573.14477	Ceftriaxone	>32	64.0
KPN902	SRR5385909	573.14478	Piperacillin/Tazobactam	>64/4	128.0
KPN902	SRR5385909	573.14478	Tobramycin	<=2	4.0
KPN903	SRR5385908	573.14479	Amikacin	<=8	8.0
KPN903	SRR5385908	573.14479	Ampicillin	>16	32.0
KPN904	SRR5385907	573.14480	Cefepime	>16	16.0
KPN904	SRR5385907	573.14480	Cefoxitin	>16	32.0
KPN906	SRR5385906	573.14481	Cefoxitin	<=4	16.0
KPN906	SRR5385906	573.14481	Meropenem	<=1	1.0
KPN907	SRR5385905	573.14482	Ceftazidime	>16	16.0
KPN907	SRR5385905	573.14482	Gentamicin	<=2	2.0
KPN907	SRR5385905	573.14482	Imipenem	<=1	1.0
KPN909	SRR5385903	573.14485	Cefazolin	>16	32.0
KPN909	SRR5385903	573.14485	Levofloxacin	>4	8.0
KPN911	SRR5385901	573.14484	Cefuroxime sodium	>16	32.0
KPN911	SRR5385901	573.14484	Nitrofurantoin	>64	128.0
KPN911	SRR5385901	573.14484	Tetracycline	8	4.0
KPN912	SRR5385900	573.14486	Ampicillin/Sulbactam	>16/8	32.0
KPN912	SRR5385900	573.14486	Aztreonam	>16	32.0
KPN912	SRR5385900	573.14486	Ciprofloxacin	>2	4.0
KPN912	SRR5385900	573.14486	Trimethoprim/Sulfamethoxazole	>2/38	4.0
KPN913	SRR5385899	573.14487	Ceftriaxone	>32	32.0
KPN914	SRR5385898	573.14488	Tetracycline	4	4.0
KPN915	SRR5385897	573.14489	Ampicillin	>16	32.0
KPN918	SRR5385895	573.14491	Tetracycline	>8	16.0
KPN918	SRR5385895	573.14491	Tobramycin	>8	16.0
KPN919	SRR5385894	573.14492	Ceftazidime	>16	32.0
KPN919	SRR5385894	573.14492	Tobramycin	8	4.0
KPN921	SRR5385892	573.14493	Ciprofloxacin	<=0.5	1.0
KPN921	SRR5385892	573.14493	Tetracycline	<=2	4.0
KPN921	SRR5385892	573.14493	Trimethoprim/Sulfamethoxazole	<=0.5/9	1.0
KPN922	SRR5385891	573.14494	Amikacin	<=8	8.0
KPN922	SRR5385891	573.14494	Cefazolin	>16	32.0
KPN922	SRR5385891	573.14494	Meropenem	<=1	2.0
KPN923	SRR5385890	573.14495	Imipenem	<=1	1.0
KPN923	SRR5385890	573.14495	Levofloxacin	>4	8.0
KPN923	SRR5385890	573.14495	Piperacillin/Tazobactam	>64/4	64.0
KPN924	SRR5385889	573.14496	Amikacin	32	16.0
KPN924	SRR5385889	573.14496	Ampicillin/Sulbactam	>16/8	16.0
KPN924	SRR5385889	573.14496	Cefuroxime sodium	>16	16.0
KPN925	SRR5385888	573.14497	Ciprofloxacin	>2	4.0
KPN925	SRR5385888	573.14497	Gentamicin	>8	16.0
KPN927	SRR5385886	573.14499	Ampicillin	>16	32.0
KPN927	SRR5385886	573.14499	Aztreonam	>16	16.0
KPN927	SRR5385886	573.14499	Ceftriaxone	>32	16.0
KPN927	SRR5385886	573.14499	Gentamicin	<=2	2.0
KPN927	SRR5385886	573.14499	Levofloxacin	<=1	2.0
KPN929	SRR5385884	573.14501	Trimethoprim/Sulfamethoxazole	>2/38	4.0
KPN930	SRR5385883	573.14502	Cefoxitin	>16	32.0
KPN930	SRR5385883	573.14502	Imipenem	>8	16.0
KPN930	SRR5385883	573.14502	Tobramycin	<=2	4.0
KPN931	SRR5385882	573.14503	Ceftazidime	>16	32.0
KPN933	SRR5385880	573.14504	Cefazolin	>16	32.0
KPN933	SRR5385880	573.14504	Trimethoprim/Sulfamethoxazole	2/38	4.0
KPN934	SRR5385879	573.14505	Nitrofurantoin	32	64.0
KPN934	SRR5385879	573.14505	Piperacillin/Tazobactam	16/4	32.0
KPN935	SRR5385878	573.14506	Amikacin	<=8	16.0
KPN935	SRR5385878	573.14506	Ampicillin/Sulbactam	>16/8	64.0
KPN935	SRR5385878	573.14506	Cefuroxime sodium	>16	32.0
KPN935	SRR5385878	573.14506	Meropenem	>8	2.0
KPN939	SRR5385874	573.14507	Cefepime	>16	32.0
KPN939	SRR5385874	573.14507	Levofloxacin	>4	8.0
KPN939	SRR5385874	573.14507	Piperacillin/Tazobactam	>64/4	128.0
KPN940	SRR5385873	573.14508	Ciprofloxacin	>2	4.0
KPN941	SRR5385872	573.14509	Ampicillin	>16	32.0
KPN941	SRR5385872	573.14509	Ceftriaxone	>32	64.0
KPN944	SRR5385869	573.14512	Aztreonam	>16	32.0
KPN944	SRR5385869	573.14512	Nitrofurantoin	>64	128.0
KPN944	SRR5385869	573.14512	Tetracycline	4	4.0
KPN945	SRR5385868	573.14513	Cefepime	<=1	4.0
KPN946	SRR5385867	573.14514	Cefazolin	>16	32.0
KPN946	SRR5385867	573.14514	Cefoxitin	<=4	8.0
KPN946	SRR5385867	573.14514	Meropenem	<=1	1.0
KPN946	SRR5385867	573.14514	Trimethoprim/Sulfamethoxazole	>2/38	4.0
KPN947	SRR5385866	573.14515	Tobramycin	>8	16.0
KPN948	SRR5385865	573.14516	Ampicillin/Sulbactam	>16/8	32.0
KPN948	SRR5385865	573.14516	Ceftazidime	>16	32.0
KPN948	SRR5385865	573.14516	Cefuroxime sodium	>16	32.0
KPN950	SRR5385864	573.14517	Tetracycline	>8	8.0
KPN951	SRR5385863	573.14519	Ciprofloxacin	>2	4.0
KPN951	SRR5385863	573.14519	Imipenem	<=1	1.0
KPN952	SRR5385862	573.14518	Ampicillin	>16	32.0
KPN952	SRR5385862	573.14518	Ceftriaxone	>32	64.0
KPN952	SRR5385862	573.14518	Gentamicin	>8	16.0
KPN953	SRR5385861	573.14520	Amikacin	<=8	8.0
KPN954	SRR5385860	573.14521	Levofloxacin	>4	8.0
KPN956	SRR5385858	573.14522	Aztreonam	>16	32.0
KPN956	SRR5385858	573.14522	Piperacillin/Tazobactam	>64/4	64.0
KPN956	SRR5385858	573.14522	Tobramycin	8	8.0
KPN957	SRR5385857	573.14523	Cefoxitin	>16	32.0
KPN958	SRR5385856	573.14524	Cefazolin	>16	32.0
KPN958	SRR5385856	573.14524	Cefepime	8	8.0
KPN958	SRR5385856	573.14524	Cefoxitin	8	16.0
KPN960	SRR5385854	573.14526	Ampicillin/Sulbactam	>16/8	32.0
KPN960	SRR5385854	573.14526	Ceftazidime	>16	32.0
KPN960	SRR5385854	573.14526	Cefuroxime sodium	>16	32.0
KPN962	SRR5385852	573.14527	Trimethoprim/Sulfamethoxazole	>2/38	4.0
KPN963	SRR5385851	573.14528	Ciprofloxacin	>2	4.0
KPN963	SRR5385851	573.14528	Imipenem	>8	16.0
KPN965	SRR5385849	573.14529	Ampicillin	>16	32.0
KPN965	SRR5385849	573.14529	Ceftriaxone	>32	64.0
KPN966	SRR5385848	573.14530	Cefepime	>16	8.0
KPN966	SRR5385848	573.14530	Meropenem	>8	16.0
KPN968	SRR5385846	573.14532	Aztreonam	>16	16.0
KPN968	SRR5385846	573.14532	Cefepime	16	8.0
KPN968	SRR5385846	573.14532	Levofloxacin	>4	8.0
KPN968	SRR5385846	573.14532	Meropenem	<=1	1.0
KPN973	SRR5385843	573.14533	Gentamicin	>8	8.0
KPN973	SRR5385843	573.14533	Piperacillin/Tazobactam	>64/4	64.0
KPN974	SRR5385842	573.14534	Amikacin	<=8	8.0
KPN974	SRR5385842	573.14534	Cefazolin	>16	32.0
KPN974	SRR5385842	573.14534	Gentamicin	<=2	2.0
KPN974	SRR5385842	573.14534	Imipenem	<=1	1.0
KPN974	SRR5385842	573.14534	Nitrofurantoin	>64	128.0
KPN977	SRR5385839	573.14536	Cefuroxime sodium	>16	32.0
KPN978	SRR5385838	573.14537	Ampicillin/Sulbactam	>16/8	32.0
KPN978	SRR5385838	573.14537	Ceftazidime	>16	32.0
KPN978	SRR5385838	573.14537	Tetracycline	4	4.0
KPN978	SRR5385838	573.14537	Tobramycin	>8	16.0
KPN980	SRR5385837	573.14538	Ciprofloxacin	>2	4.0
KPN981	SRR5385836	573.14539	Ampicillin	>16	32.0
KPN981	SRR5385836	573.14539	Trimethoprim/Sulfamethoxazole	>2/38	4.0
KPN982	SRR5385835	573.14540	Ceftriaxone	>32	64.0
KPN984	SRR5385833	573.14542	Aztreonam	>16	32.0
KPN984	SRR5385833	573.14542	Cefoxitin	>16	32.0
KPN984	SRR5385833	573.14542	Levofloxacin	>4	8.0
KPN988	SRR5385831	573.14544	Cefazolin	>16	32.0
KPN988	SRR5385831	573.14544	Ceftazidime	16	32.0
KPN990	SRR5385829	573.14546	Cefoxitin	<=4	8.0
KPN990	SRR5385829	573.14546	Cefuroxime sodium	>16	32.0
KPN990	SRR5385829	573.14546	Meropenem	<=1	1.0
KPN995	SRR5385825	573.14548	Ampicillin/Sulbactam	>16/8	32.0
KPN995	SRR5385825	573.14548	Ciprofloxacin	>2	4.0
KPN995	SRR5385825	573.14548	Piperacillin/Tazobactam	>64/4	64.0
KPN997	SRR5385824	573.14549	Ampicillin	>16	32.0
KPN997	SRR5385824	573.14549	Ceftazidime	>16	32.0
KPN997	SRR5385824	573.14549	Trimethoprim/Sulfamethoxazole	<=0.5/9	1.0
KPN999	SRR5385823	573.14550	Amikacin	<=8	8.0
KPN999	SRR5385823	573.14550	Ceftriaxone	>32	64.0
KPN999	SRR5385823	573.14550	Gentamicin	>8	16.0
KPN999	SRR5385823	573.14550	Imipenem	<=1	1.0
KPN999	SRR5385823	573.14550	Nitrofurantoin	64	64.0
KPN999	SRR5385823	573.14550	Tetracycline	>8	16.0
KPN1000	SRR5385822	573.13031	Levofloxacin	<=1	2.0
KPN1000	SRR5385822	573.13031	Tobramycin	>8	16.0
KPN1001	SRR5385821	573.13032	Nitrofurantoin	<=16	64.0
KPN1002	SRR5385820	573.13033	Aztreonam	>16	16.0
KPN1002	SRR5385820	573.13033	Tobramycin	<=2	4.0
KPN1002	SRR5385820	573.13033	Trimethoprim/Sulfamethoxazole	>2/38	4.0
KPN1004	SRR5385819	573.13034	Cefazolin	>16	32.0
KPN1004	SRR5385819	573.13034	Gentamicin	4	4.0
KPN1005	SRR5385818	573.13035	Nitrofurantoin	>64	128.0
KPN1007	SRR5385816	573.13036	Cefepime	>16	16.0
KPN1007	SRR5385816	573.13036	Cefuroxime sodium	>16	32.0
KPN1011	SRR5385814	573.13038	Ampicillin/Sulbactam	>16/8	32.0
KPN1012	SRR5385813	573.13039	Ampicillin	>16	32.0
KPN1012	SRR5385813	573.13039	Levofloxacin	>4	8.0
KPN1013	SRR5385812	573.13040	Amikacin	32	16.0
KPN1013	SRR5385812	573.13040	Ceftriaxone	>32	64.0
KPN1013	SRR5385812	573.13040	Ciprofloxacin	>2	4.0
KPN1013	SRR5385812	573.13040	Piperacillin/Tazobactam	32/4	64.0
KPN1013	SRR5385812	573.13040	Tetracycline	4	4.0
KPN1014	SRR5385811	573.13041	Aztreonam	8	32.0
KPN1014	SRR5385811	573.13041	Cefoxitin	16	16.0
KPN1014	SRR5385811	573.13041	Meropenem	<=1	1.0
KPN1015	SRR5385810	573.13042	Ceftazidime	>16	32.0
KPN1015	SRR5385810	573.13042	Tobramycin	>8	16.0
KPN1017	SRR5385809	573.13043	Cefoxitin	>16	8.0
KPN1017	SRR5385809	573.13043	Piperacillin/Tazobactam	>64/4	64.0
KPN1017	SRR5385809	573.13043	Trimethoprim/Sulfamethoxazole	>2/38	4.0
KPN1018	SRR5385808	573.13044	Amikacin	>32	16.0
KPN1018	SRR5385808	573.13044	Cefazolin	>16	32.0
KPN1019	SRR5385807	573.13045	Imipenem	<=1	1.0
KPN1020	SRR5385806	573.13046	Aztreonam	16	16.0
KPN1020	SRR5385806	573.13046	Cefuroxime sodium	>16	32.0
KPN1022	SRR5385804	573.13048	Ampicillin/Sulbactam	>16/8	32.0
KPN1022	SRR5385804	573.13048	Imipenem	>8	16.0
KPN1023	SRR5385803	573.13049	Amikacin	<=8	8.0
KPN1023	SRR5385803	573.13049	Ampicillin	>16	32.0
KPN1023	SRR5385803	573.13049	Aztreonam	>16	32.0
KPN1023	SRR5385803	573.13049	Gentamicin	>8	16.0
KPN1023	SRR5385803	573.13049	Meropenem	>8	16.0
KPN1025	SRR5385802	573.13050	Gentamicin	<=2	2.0
KPN1025	SRR5385802	573.13050	Tetracycline	>8	8.0
KPN1027	SRR5385800	573.13052	Ciprofloxacin	>2	4.0
KPN1030	SRR5385799	573.13053	Levofloxacin	>4	8.0
KPN1031	SRR5385798	573.13054	Cefazolin	>16	32.0
KPN1031	SRR5385798	573.13054	Ceftriaxone	>32	32.0
KPN1032	SRR5385797	573.13055	Ceftazidime	>16	32.0
KPN1033	SRR5385796	573.13056	Cefepime	4	16.0
KPN1033	SRR5385796	573.13056	Cefuroxime sodium	>16	32.0
KPN1033	SRR5385796	573.13056	Nitrofurantoin	>64	64.0
KPN1034	SRR5385795	573.13057	Cefepime	<=1	4.0
KPN1034	SRR5385795	573.13057	Cefoxitin	<=4	8.0
KPN1034	SRR5385795	573.13057	Ceftriaxone	<=2	8.0
KPN1034	SRR5385795	573.13057	Meropenem	<=1	1.0
KPN1034	SRR5385795	573.13057	Piperacillin/Tazobactam	>64/4	16.0
KPN1036	SRR5385793	573.13058	Gentamicin	8	2.0
KPN1036	SRR5385793	573.13058	Piperacillin/Tazobactam	8/4	16.0
KPN1036	SRR5385793	573.13058	Tetracycline	<=2	4.0
KPN1036	SRR5385793	573.13058	Tobramycin	8	2.0
KPN1037	SRR5385792	573.13059	Ampicillin	>16	32.0
KPN1037	SRR5385792	573.13059	Trimethoprim/Sulfamethoxazole	>2/38	4.0
KPN1038	SRR5385791	573.13060	Ampicillin/Sulbactam	>16/8	32.0
KPN1038	SRR5385791	573.13060	Cefepime	16	8.0
KPN1038	SRR5385791	573.13060	Imipenem	<=1	1.0
KPN1040	SRR5385789	573.13062	Amikacin	<=8	8.0
KPN1041	SRR5385788	573.13063	Aztreonam	>16	32.0
KPN1041	SRR5385788	573.13063	Cefepime	>16	8.0
KPN1041	SRR5385788	573.13063	Cefoxitin	>16	16.0
KPN1041	SRR5385788	573.13063	Imipenem	8	1.0
KPN1042	SRR5385787	573.13064	Cefazolin	>16	32.0
KPN1042	SRR5385787	573.13064	Ciprofloxacin	>2	4.0
KPN1043	SRR5385786	573.13065	Meropenem	8	8.0
KPN1044	SRR5385785	573.13066	Ampicillin/Sulbactam	16/8	32.0
KPN1044	SRR5385785	573.13066	Levofloxacin	>4	8.0
KPN1045	SRR5385784	573.13067	Ceftriaxone	>32	64.0
KPN1046	SRR5385783	573.13068	Ceftazidime	>16	32.0
KPN1046	SRR5385783	573.13068	Cefuroxime sodium	>16	32.0
KPN1046	SRR5385783	573.13068	Tetracycline	4	4.0
KPN1046	SRR5385783	573.13068	Tobramycin	>8	16.0
KPN1047	SRR5385782	573.13069	Ampicillin	>16	32.0
KPN1052	SRR5385777	573.13071	Amikacin	16	16.0
KPN1052	SRR5385777	573.13071	Cefoxitin	8	16.0
KPN1052	SRR5385777	573.13071	Nitrofurantoin	>64	128.0
KPN1052	SRR5385777	573.13071	Trimethoprim/Sulfamethoxazole	>2/38	2.0
KPN1053	SRR5386808	573.13072	Meropenem	<=1	1.0
KPN1055	SRR5385776	573.13073	Ampicillin/Sulbactam	>16/8	32.0
KPN1055	SRR5385776	573.13073	Aztreonam	>16	32.0
KPN1055	SRR5385776	573.13073	Tetracycline	>8	8.0
KPN1056	SRR5385775	573.13074	Cefazolin	>16	32.0
KPN1056	SRR5385775	573.13074	Gentamicin	>8	8.0
KPN1056	SRR5385775	573.13074	Levofloxacin	<=1	2.0
KPN1057	SRR5385774	573.13075	Ciprofloxacin	>2	4.0
KPN1057	SRR5385774	573.13075	Piperacillin/Tazobactam	>64/4	128.0
KPN1057	SRR5385774	573.13075	Tobramycin	<=2	8.0
KPN1058	SRR5385773	573.13076	Gentamicin	<=2	4.0
KPN1060	SRR5385771	573.13077	Imipenem	<=1	1.0
KPN1060	SRR5385771	573.13077	Levofloxacin	>4	8.0
KPN1064	SRR5385769	573.13079	Ceftazidime	>16	32.0
KPN1064	SRR5385769	573.13079	Ceftriaxone	>32	64.0
KPN1064	SRR5385769	573.13079	Cefuroxime sodium	>16	32.0
KPN1065	SRR5385768	573.13080	Ampicillin	>16	32.0
KPN1065	SRR5385768	573.13080	Cefepime	>16	16.0
KPN1068	SRR5385765	573.13083	Amikacin	32	32.0
KPN1068	SRR5385765	573.13083	Trimethoprim/Sulfamethoxazole	>2/38	4.0
KPN1070	SRR5385763	573.13084	Cefoxitin	>16	16.0
KPN1070	SRR5385763	573.13084	Tobramycin	>8	16.0
KPN1071	SRR5385762	573.13085	Aztreonam	>16	32.0
KPN1071	SRR5385762	573.13085	Cefazolin	>16	32.0
KPN1071	SRR5385762	573.13085	Gentamicin	4	4.0
KPN1072	SRR5385761	573.13086	Amikacin	<=8	8.0
KPN1072	SRR5385761	573.13086	Ampicillin/Sulbactam	>16/8	32.0
KPN1074	SRR5385760	573.13087	Ciprofloxacin	>2	4.0
KPN1074	SRR5385760	573.13087	Meropenem	<=1	1.0
KPN1077	SRR5385758	573.13089	Cefuroxime sodium	>16	32.0
KPN1077	SRR5385758	573.13089	Tetracycline	4	8.0
KPN1078	SRR5385757	573.13090	Ampicillin	>16	32.0
KPN1078	SRR5385757	573.13090	Ceftriaxone	>32	64.0
KPN1078	SRR5385757	573.13090	Imipenem	<=1	1.0
KPN1078	SRR5385757	573.13090	Levofloxacin	>4	8.0
KPN1079	SRR5385756	573.13091	Aztreonam	4	16.0
KPN1080	SRR5385755	573.13092	Ceftazidime	>16	32.0
KPN1080	SRR5385755	573.13092	Piperacillin/Tazobactam	>64/4	128.0
KPN1080	SRR5385755	573.13092	Tetracycline	>8	16.0
KPN1086	SRR5385750	573.13094	Meropenem	2	1.0
KPN1086	SRR5385750	573.13094	Trimethoprim/Sulfamethoxazole	>2/38	4.0
KPN1087	SRR5385749	573.13095	Cefazolin	>16	32.0
KPN1087	SRR5385749	573.13095	Imipenem	>8	16.0
KPN1087	SRR5385749	573.13095	Nitrofurantoin	>64	128.0
KPN1090	SRR5385748	573.13096	Ampicillin/Sulbactam	>16/8	32.0
KPN1090	SRR5385748	573.13096	Aztreonam	>16	32.0
KPN1090	SRR5385748	573.13096	Cefepime	>16	32.0
KPN1091	SRR5385747	573.13097	Ciprofloxacin	>2	4.0
KPN1091	SRR5385747	573.13097	Meropenem	>8	16.0
KPN1092	SRR5385746	573.13098	Amikacin	<=8	8.0
KPN1093	SRR5385745	573.13099	Cefuroxime sodium	>16	32.0
KPN1094	SRR5385744	573.13100	Ampicillin	>16	16.0
KPN1094	SRR5385744	573.13100	Cefoxitin	<=4	8.0
KPN1094	SRR5385744	573.13100	Ceftriaxone	>32	16.0
KPN1094	SRR5385744	573.13100	Gentamicin	>8	2.0
KPN1095	SRR5385743	573.13101	Cefoxitin	>16	8.0
KPN1096	SRR5385742	573.13102	Gentamicin	<=2	16.0
KPN1096	SRR5385742	573.13102	Meropenem	<=1	1.0
KPN1097	SRR5385741	573.13103	Imipenem	<=1	1.0
KPN1099	SRR5385739	573.13104	Ceftazidime	>16	8.0
KPN1100	SRR5385738	573.13105	Cefazolin	>16	32.0
KPN1100	SRR5385738	573.13105	Levofloxacin	>4	8.0
KPN1100	SRR5385738	573.13105	Tetracycline	8	4.0
KPN1100	SRR5385738	573.13105	Tobramycin	>8	16.0
KPN1103	SRR5385736	573.13107	Ampicillin/Sulbactam	>16/8	32.0
KPN1103	SRR5385736	573.13107	Piperacillin/Tazobactam	>64/4	64.0
KPN1103	SRR5385736	573.13107	Trimethoprim/Sulfamethoxazole	>2/38	4.0
KPN1104	SRR5385735	573.13108	Aztreonam	>16	32.0
KPN1105	SRR5385734	573.13109	Cefuroxime sodium	>16	32.0
KPN1106	SRR5385733	573.13110	Ampicillin	>16	32.0
KPN1107	SRR5385732	573.13111	Cefepime	<=1	8.0
KPN1107	SRR5385732	573.13111	Ceftriaxone	>32	64.0
KPN1107	SRR5385732	573.13111	Ciprofloxacin	>2	4.0
KPN1107	SRR5385732	573.13111	Tobramycin	8	8.0
KPN1108	SRR5385731	573.13112	Amikacin	<=8	16.0
KPN1110	SRR5385729	573.13114	Ceftazidime	>16	32.0
KPN1110	SRR5385729	573.13114	Ceftriaxone	32	32.0
KPN1110	SRR5385729	573.13114	Tetracycline	>8	8.0
KPN1111	SRR5385728	573.13115	Cefazolin	>16	32.0
KPN1113	SRR5385727	573.13116	Levofloxacin	>4	8.0
KPN1113	SRR5385727	573.13116	Piperacillin/Tazobactam	16/4	32.0
KPN1115	SRR5385726	573.13117	Meropenem	<=1	2.0
KPN1115	SRR5385726	573.13117	Trimethoprim/Sulfamethoxazole	>2/38	4.0
KPN1116	SRR5385725	573.13118	Imipenem	<=1	1.0
KPN1116	SRR5385725	573.13118	Tobramycin	<=2	4.0
KPN1116	SRR5385725	573.13118	Trimethoprim/Sulfamethoxazole	<=0.5/9	1.0
KPN1117	SRR5385724	573.13119	Ampicillin/Sulbactam	>16/8	32.0
KPN1117	SRR5385724	573.13119	Cefuroxime sodium	>16	32.0
KPN1117	SRR5385724	573.13119	Nitrofurantoin	>64	128.0
KPN1118	SRR5385723	573.13120	Ampicillin	>16	32.0
KPN1118	SRR5385723	573.13120	Aztreonam	>16	16.0
KPN1118	SRR5385723	573.13120	Cefepime	>16	16.0
KPN1119	SRR5385722	573.13121	Cefoxitin	>16	16.0
KPN1120	SRR5385721	573.13122	Ciprofloxacin	>2	4.0
KPN1120	SRR5385721	573.13122	Piperacillin/Tazobactam	>64/4	64.0
KPN1121	SRR5385720	573.13123	Amikacin	<=8	8.0
KPN1121	SRR5385720	573.13123	Ceftazidime	8	8.0
KPN1121	SRR5385720	573.13123	Ceftriaxone	>32	16.0
KPN1121	SRR5385720	573.13123	Gentamicin	<=2	4.0
KPN1121	SRR5385720	573.13123	Levofloxacin	<=1	2.0
KPN1123	SRR5385718	573.13125	Cefazolin	>16	32.0
KPN1123	SRR5385718	573.13125	Tetracycline	4	8.0
KPN1124	SRR5385717	573.13126	Cefoxitin	8	16.0
KPN1124	SRR5385717	573.13126	Ceftazidime	>16	32.0
KPN1124	SRR5385717	573.13126	Gentamicin	>8	16.0
KPN1125	SRR5385716	573.13127	Meropenem	4	8.0
KPN1125	SRR5385716	573.13127	Tobramycin	>8	16.0
KPN1126	SRR5385715	573.13128	Levofloxacin	>4	8.0
KPN1126	SRR5385715	573.13128	Meropenem	<=1	1.0
KPN1126	SRR5385715	573.13128	Piperacillin/Tazobactam	64/4	32.0
KPN1127	SRR5385714	573.13129	Cefuroxime sodium	>16	32.0
KPN1127	SRR5385714	573.13129	Ciprofloxacin	1	2.0
KPN1128	SRR5385713	573.13130	Ampicillin/Sulbactam	>16/8	32.0
KPN1128	SRR5385713	573.13130	Ampicillin	>16	32.0
KPN1128	SRR5385713	573.13130	Imipenem	<=1	1.0
KPN1129	SRR5385712	573.13131	Trimethoprim/Sulfamethoxazole	>2/38	4.0
KPN1131	SRR5385711	573.13132	Amikacin	32	32.0
KPN1132	SRR5385710	573.13133	Aztreonam	>16	16.0
KPN1132	SRR5385710	573.13133	Cefoxitin	<=4	8.0
KPN1132	SRR5385710	573.13133	Ceftriaxone	>32	32.0
KPN1132	SRR5385710	573.13133	Ciprofloxacin	2	1.0
KPN1133	SRR5385709	573.13134	Cefepime	4	4.0
KPN1133	SRR5385709	573.13134	Tetracycline	>8	8.0
KPN1134	SRR5385708	573.13135	Cefazolin	>16	32.0
KPN1135	SRR5385707	573.13136	Amikacin	<=8	8.0
KPN1135	SRR5385707	573.13136	Aztreonam	<=2	32.0
KPN1135	SRR5385707	573.13136	Ciprofloxacin	>2	4.0
KPN1137	SRR5385705	573.13138	Nitrofurantoin	>64	128.0
KPN1139	SRR5385704	573.13139	Ceftazidime	>16	32.0
KPN1139	SRR5385704	573.13139	Piperacillin/Tazobactam	>64/4	128.0
KPN1140	SRR5385703	573.13140	Ampicillin	>16	32.0
KPN1140	SRR5385703	573.13140	Cefuroxime sodium	>16	32.0
KPN1142	SRR5385701	573.13141	Ampicillin/Sulbactam	>16/8	16.0
KPN1143	SRR5385700	573.13142	Cefepime	>16	16.0
KPN1143	SRR5385700	573.13142	Trimethoprim/Sulfamethoxazole	>2/38	4.0
KPN1145	SRR5385698	573.13143	Cefoxitin	>16	32.0
KPN1146	SRR5385697	573.13144	Gentamicin	<=2	2.0
KPN1146	SRR5385697	573.13144	Levofloxacin	>4	8.0
KPN1146	SRR5385697	573.13144	Meropenem	<=1	1.0
KPN1147	SRR5385696	573.13145	Cefazolin	>16	32.0
KPN1147	SRR5385696	573.13145	Ceftriaxone	>32	64.0
KPN1147	SRR5385696	573.13145	Meropenem	>8	8.0
KPN1148	SRR5385695	573.13146	Ampicillin/Sulbactam	8/4	16.0
KPN1148	SRR5385695	573.13146	Tobramycin	<=2	2.0
KPN1149	SRR5385694	573.13147	Imipenem	<=1	1.0
KPN1150	SRR5385693	573.13148	Aztreonam	>16	16.0
KPN1150	SRR5385693	573.13148	Cefepime	<=1	8.0
KPN1151	SRR5385692	573.13149	Ciprofloxacin	>2	4.0
KPN1152	SRR5385691	573.13150	Ampicillin	>16	32.0
KPN1152	SRR5385691	573.13150	Ceftazidime	>16	32.0
KPN1152	SRR5385691	573.13150	Cefuroxime sodium	>16	32.0
KPN1153	SRR5385690	573.13151	Gentamicin	>8	16.0
KPN1153	SRR5385690	573.13151	Tetracycline	>8	16.0
KPN1153	SRR5385690	573.13151	Tobramycin	>8	4.0
KPN1154	SRR5385689	573.13152	Amikacin	<=8	8.0
KPN1154	SRR5385689	573.13152	Ampicillin/Sulbactam	>16/8	32.0
KPN1155	SRR5385688	573.13153	Tetracycline	4	4.0
KPN1155	SRR5385688	573.13153	Trimethoprim/Sulfamethoxazole	>2/38	4.0
KPN1162	SRR5385682	573.13157	Ampicillin/Sulbactam	16/8	32.0
KPN1162	SRR5385682	573.13157	Cefazolin	>16	32.0
KPN1162	SRR5385682	573.13157	Piperacillin/Tazobactam	4/4	64.0
KPN1163	SRR5385681	573.13158	Levofloxacin	>4	4.0
KPN1164	SRR5385680	573.13159	Ceftriaxone	>32	64.0
KPN1164	SRR5385680	573.13159	Meropenem	<=1	1.0
KPN1165	SRR5385679	573.13160	Piperacillin/Tazobactam	>64/4	64.0
KPN1166	SRR5385678	573.13161	Aztreonam	>16	32.0
KPN1166	SRR5385678	573.13161	Ciprofloxacin	>2	4.0
KPN1166	SRR5385678	573.13161	Imipenem	>8	8.0
KPN1167	SRR5385677	573.13162	Ampicillin	>16	32.0
KPN1167	SRR5385677	573.13162	Cefepime	>16	16.0
KPN1167	SRR5385677	573.13162	Ceftazidime	>16	32.0
KPN1167	SRR5385677	573.13162	Cefuroxime sodium	>16	32.0
KPN1167	SRR5385677	573.13162	Tobramycin	8	16.0
KPN1169	SRR5385675	573.13164	Cefoxitin	>16	32.0
KPN1169	SRR5385675	573.13164	Nitrofurantoin	>64	128.0
KPN1170	SRR5385674	573.13165	Ampicillin/Sulbactam	>16/8	32.0
KPN1170	SRR5385674	573.13165	Imipenem	<=1	1.0
KPN1171	SRR5385673	573.13166	Ceftazidime	16	16.0
KPN1171	SRR5385673	573.13166	Gentamicin	<=2	4.0
KPN1171	SRR5385673	573.13166	Trimethoprim/Sulfamethoxazole	>2/38	4.0
KPN1172	SRR5385672	573.13167	Cefazolin	>16	32.0
KPN1172	SRR5385672	573.13167	Cefepime	8	8.0
KPN1174	SRR5385670	573.13168	Levofloxacin	<=1	2.0
KPN1176	SRR5385669	573.13169	Ceftriaxone	>32	64.0
KPN1176	SRR5385669	573.13169	Tobramycin	>8	16.0
KPN1178	SRR5385667	573.13171	Ciprofloxacin	>2	4.0
KPN1179	SRR5385666	573.13172	Ampicillin	>16	32.0
KPN1179	SRR5385666	573.13172	Cefuroxime sodium	>16	32.0
KPN1179	SRR5385666	573.13172	Tetracycline	>8	8.0
KPN1181	SRR5385664	573.13173	Amikacin	<=8	8.0
KPN1181	SRR5385664	573.13173	Levofloxacin	>4	8.0
KPN1182	SRR5385663	573.13174	Ceftazidime	>16	32.0
KPN1182	SRR5385663	573.13174	Piperacillin/Tazobactam	>64/4	128.0
KPN1183	SRR5385662	573.13175	Ampicillin/Sulbactam	>16/8	32.0
KPN1184	SRR5385661	573.13176	Aztreonam	>16	32.0
KPN1184	SRR5385661	573.13176	Gentamicin	4	4.0
KPN1185	SRR5385660	573.13177	Cefazolin	>16	32.0
KPN1186	SRR5385659	573.13178	Cefepime	>16	8.0
KPN1186	SRR5385659	573.13178	Cefoxitin	>16	32.0
KPN1186	SRR5385659	573.13178	Meropenem	>8	16.0
KPN1187	SRR5385658	573.13179	Amikacin	32	32.0
KPN1187	SRR5385658	573.13179	Ceftriaxone	>32	32.0
KPN1187	SRR5385658	573.13179	Trimethoprim/Sulfamethoxazole	>2/38	4.0
KPN1188	SRR5385657	573.13180	Cefoxitin	<=4	16.0
KPN1188	SRR5385657	573.13180	Gentamicin	>8	16.0
KPN1189	SRR5385656	573.13181	Ciprofloxacin	>2	4.0
KPN1190	SRR5385655	573.13182	Ampicillin	>16	32.0
KPN1190	SRR5385655	573.13182	Cefuroxime sodium	>16	32.0
KPN1190	SRR5385655	573.13182	Imipenem	>8	1.0
KPN1190	SRR5385655	573.13182	Nitrofurantoin	>64	128.0
KPN1191	SRR5385654	573.13183	Levofloxacin	>4	8.0
KPN1191	SRR5385654	573.13183	Tetracycline	<=2	8.0
KPN1193	SRR5385652	573.13185	Ceftazidime	>16	32.0
KPN1193	SRR5385652	573.13185	Imipenem	<=1	1.0
KPN1193	SRR5385652	573.13185	Meropenem	<=1	1.0
KPN1193	SRR5385652	573.13185	Tetracycline	4	8.0
KPN1194	SRR5385651	573.13186	Ampicillin/Sulbactam	>16/8	32.0
KPN1194	SRR5385651	573.13186	Gentamicin	<=2	4.0
KPN1194	SRR5385651	573.13186	Piperacillin/Tazobactam	>64/4	64.0
KPN1195	SRR5385650	573.13187	Aztreonam	>16	32.0
KPN1197	SRR5385648	573.13189	Cefazolin	>16	32.0
KPN1198	SRR5385647	573.13190	Imipenem	8	8.0
KPN1199	SRR5385646	573.13191	Amikacin	16	32.0
KPN1199	SRR5385646	573.13191	Ceftriaxone	>32	64.0
KPN1199	SRR5385646	573.13191	Trimethoprim/Sulfamethoxazole	>2/38	4.0
KPN1200	SRR5385645	573.13192	Amikacin	<=8	8.0
KPN1202	SRR5385643	573.13193	Ciprofloxacin	>2	4.0
KPN1202	SRR5385643	573.13193	Tobramycin	>8	16.0
KPN1203	SRR5385642	573.13194	Ampicillin	>16	32.0
KPN1203	SRR5385642	573.13194	Cefoxitin	>16	16.0
KPN1203	SRR5385642	573.13194	Cefuroxime sodium	>16	32.0
KPN1203	SRR5385642	573.13194	Trimethoprim/Sulfamethoxazole	<=0.5/9	1.0
KPN1204	SRR5385641	573.13195	Cefepime	<=1	4.0
KPN1204	SRR5385641	573.13195	Levofloxacin	>4	8.0
KPN1204	SRR5385641	573.13195	Nitrofurantoin	64	64.0
KPN1204	SRR5385641	573.13195	Tobramycin	<=2	4.0
KPN1205	SRR5385640	573.13196	Ceftazidime	>16	32.0
KPN1205	SRR5385640	573.13196	Tetracycline	>8	8.0
KPN1206	SRR5385639	573.13197	Ampicillin/Sulbactam	>16/8	32.0
KPN1206	SRR5385639	573.13197	Piperacillin/Tazobactam	>64/4	32.0
KPN1207	SRR5385638	573.13198	Aztreonam	16	16.0
KPN1208	SRR5385637	573.13199	Cefazolin	>16	16.0
KPN1208	SRR5385637	573.13199	Cefoxitin	8	8.0
KPN1209	SRR5385636	573.13200	Cefepime	>16	8.0
KPN1210	SRR5385635	573.13201	Aztreonam	>16	32.0
KPN1211	SRR5385634	573.13202	Ceftriaxone	>32	64.0
KPN1211	SRR5385634	573.13202	Nitrofurantoin	>64	128.0
KPN1213	SRR5385633	573.13203	Gentamicin	>8	4.0
KPN1213	SRR5385633	573.13203	Imipenem	<=1	1.0
KPN1213	SRR5385633	573.13203	Tobramycin	8	4.0
KPN1214	SRR5385632	573.13204	Amikacin	<=8	8.0
KPN1214	SRR5385632	573.13204	Ampicillin	>16	32.0
KPN1214	SRR5385632	573.13204	Cefuroxime sodium	>16	32.0
KPN1214	SRR5385632	573.13204	Meropenem	<=1	1.0
KPN1216	SRR5385630	573.13206	Ceftazidime	>16	32.0
KPN1216	SRR5385630	573.13206	Ciprofloxacin	>2	4.0
KPN1216	SRR5385630	573.13206	Imipenem	2	8.0
KPN1217	SRR5385629	573.13207	Amikacin	>32	32.0
KPN1218	SRR5385628	573.13208	Ampicillin/Sulbactam	>16/8	32.0
KPN1218	SRR5385628	573.13208	Cefoxitin	>16	32.0
KPN1218	SRR5385628	573.13208	Levofloxacin	>4	8.0
KPN1218	SRR5385628	573.13208	Trimethoprim/Sulfamethoxazole	>2/38	4.0
KPN1219	SRR5385627	573.13209	Cefazolin	>16	32.0
KPN1220	SRR5385626	573.13210	Piperacillin/Tazobactam	>64/4	128.0
KPN1220	SRR5385626	573.13210	Tetracycline	4	4.0
KPN1221	SRR5385625	573.13211	Tobramycin	>8	16.0
KPN1222	SRR5385624	573.13212	Aztreonam	>16	32.0
KPN1224	SRR5385623	573.13213	Ceftriaxone	>32	64.0
KPN1226	SRR5385622	573.13214	Ampicillin	>16	32.0
KPN1226	SRR5385622	573.13214	Cefepime	>16	8.0
KPN1226	SRR5385622	573.13214	Cefuroxime sodium	>16	32.0
KPN1230	SRR5385621	573.13215	Meropenem	>8	16.0
KPN1233	SRR5386988	573.13216	Ceftazidime	>16	32.0
KPN1233	SRR5386988	573.13216	Ciprofloxacin	>2	4.0
KPN1237	SRR5386985	573.13218	Ampicillin/Sulbactam	>16/8	32.0
KPN1237	SRR5386985	573.13218	Levofloxacin	>4	8.0
KPN1239	SRR5386984	573.13219	Cefazolin	>16	32.0
KPN1239	SRR5386984	573.13219	Cefoxitin	>16	32.0
KPN1239	SRR5386984	573.13219	Trimethoprim/Sulfamethoxazole	>2/38	4.0
KPN1240	SRR5386983	573.13221	Imipenem	>8	8.0
KPN1241	SRR5386982	573.13222	Piperacillin/Tazobactam	>64/4	128.0
KPN1242	SRR5386807	573.13223	Aztreonam	>16	32.0
KPN1242	SRR5386807	573.13223	Tetracycline	>8	16.0
KPN1242	SRR5386807	573.13223	Tobramycin	<=2	4.0
KPN1243	SRR5386981	573.13224	Amikacin	<=8	8.0
KPN1243	SRR5386981	573.13224	Ceftriaxone	>32	64.0
KPN1244	SRR5386980	573.13225	Ampicillin	>16	32.0
KPN1244	SRR5386980	573.13225	Cefuroxime sodium	>16	32.0
KPN1245	SRR5386979	573.13226	Gentamicin	>8	16.0
KPN1246	SRR5386978	573.13227	Ceftazidime	>16	32.0
KPN1246	SRR5386978	573.13227	Ciprofloxacin	>2	4.0
KPN1248	SRR5386977	573.13228	Amikacin	32	16.0
KPN1248	SRR5386977	573.13228	Cefoxitin	16	16.0
KPN1249	SRR5386976	573.13229	Gentamicin	<=2	4.0
KPN1249	SRR5386976	573.13229	Imipenem	<=1	1.0
KPN1249	SRR5386976	573.13229	Piperacillin/Tazobactam	8/4	16.0
KPN1251	SRR5386975	573.13231	Ampicillin/Sulbactam	>16/8	32.0
KPN1251	SRR5386975	573.13231	Cefazolin	>16	32.0
KPN1251	SRR5386975	573.13231	Levofloxacin	>4	8.0
KPN1251	SRR5386975	573.13231	Nitrofurantoin	>64	128.0
KPN1252	SRR5386974	573.13232	Meropenem	<=1	1.0
KPN1255	SRR5386971	573.13234	Aztreonam	>16	32.0
KPN1255	SRR5386971	573.13234	Tetracycline	4	4.0
KPN1255	SRR5386971	573.13234	Tobramycin	>8	16.0
KPN1256	SRR5386970	573.13235	Cefepime	>16	4.0
KPN1256	SRR5386970	573.13235	Cefoxitin	>16	16.0
KPN1256	SRR5386970	573.13235	Trimethoprim/Sulfamethoxazole	>2/38	4.0
KPN1257	SRR5386969	573.13236	Ampicillin	>16	32.0
KPN1257	SRR5386969	573.13236	Cefepime	16	16.0
KPN1257	SRR5386969	573.13236	Ceftriaxone	>32	64.0
KPN1257	SRR5386969	573.13236	Cefuroxime sodium	>16	32.0
KPN1257	SRR5386969	573.13236	Piperacillin/Tazobactam	>64/4	128.0
KPN1259	SRR5386968	573.13237	Gentamicin	4	4.0
KPN1260	SRR5386967	573.13239	Ceftazidime	>16	32.0
KPN1261	SRR5386966	573.13240	Ciprofloxacin	>2	4.0
KPN1263	SRR5386964	573.13242	Cefazolin	>16	32.0
KPN1263	SRR5386964	573.13242	Ceftriaxone	16	32.0
KPN1264	SRR5386963	573.13243	Levofloxacin	>4	4.0
KPN1265	SRR5386962	573.13244	Ampicillin/Sulbactam	>16/8	32.0
KPN1267	SRR5386960	573.13245	Aztreonam	>16	16.0
KPN1267	SRR5386960	573.13245	Piperacillin/Tazobactam	16/4	32.0
KPN1268	SRR5386959	573.13246	Amikacin	<=8	8.0
KPN1268	SRR5386959	573.13246	Imipenem	<=1	1.0
KPN1269	SRR5386958	573.13247	Ampicillin	>16	32.0
KPN1269	SRR5386958	573.13247	Cefuroxime sodium	>16	32.0
KPN1270	SRR5386957	573.13249	Trimethoprim/Sulfamethoxazole	<=0.5/9	1.0
KPN1271	SRR5386956	573.13250	Ceftazidime	>16	32.0
KPN1272	SRR5386955	573.13251	Cefoxitin	>16	32.0
KPN1272	SRR5386955	573.13251	Ceftriaxone	>32	64.0
KPN1273	SRR5386954	573.13252	Ciprofloxacin	>2	4.0
KPN1273	SRR5386954	573.13252	Meropenem	>8	8.0
KPN1274	SRR5386953	573.13253	Cefazolin	>16	32.0
KPN1274	SRR5386953	573.13253	Meropenem	<=1	1.0
KPN1274	SRR5386953	573.13253	Piperacillin/Tazobactam	>64/4	32.0
KPN1275	SRR5386952	573.13254	Levofloxacin	>4	8.0
KPN1275	SRR5386952	573.13254	Trimethoprim/Sulfamethoxazole	>2/38	4.0
KPN1277	SRR5386950	573.13256	Ampicillin/Sulbactam	>16/8	32.0
KPN1277	SRR5386950	573.13256	Aztreonam	>16	32.0
KPN1277	SRR5386950	573.13256	Tetracycline	<=2	8.0
KPN1278	SRR5386949	573.13257	Cefepime	>16	4.0
KPN1278	SRR5386949	573.13257	Gentamicin	>8	8.0
KPN1279	SRR5386948	573.13258	Ampicillin	>16	32.0
KPN1279	SRR5386948	573.13258	Cefuroxime sodium	>16	32.0
KPN1279	SRR5386948	573.13258	Nitrofurantoin	>64	128.0
KPN1279	SRR5386948	573.13258	Tetracycline	>8	16.0
KPN1279	SRR5386948	573.13258	Tobramycin	>8	16.0
KPN1280	SRR5386947	573.13259	Amikacin	<=8	8.0
KPN1280	SRR5386947	573.13259	Tobramycin	8	8.0
KPN1281	SRR5386946	573.13260	Cefepime	<=1	8.0
KPN1281	SRR5386946	573.13260	Ceftazidime	>16	16.0
KPN1281	SRR5386946	573.13260	Gentamicin	<=2	2.0
KPN1281	SRR5386946	573.13260	Tobramycin	<=2	2.0
KPN1282	SRR5386945	573.13261	Tetracycline	4	8.0
KPN1283	SRR5386944	573.13262	Ceftriaxone	>32	64.0
KPN1283	SRR5386944	573.13262	Ciprofloxacin	>2	4.0
KPN1283	SRR5386944	573.13262	Tetracycline	8	8.0
KPN1284	SRR5386943	573.13263	Cefazolin	>16	32.0
KPN1284	SRR5386943	573.13263	Imipenem	<=1	2.0
KPN1285	SRR5386942	573.13264	Piperacillin/Tazobactam	>64/4	64.0
KPN1286	SRR5386941	573.13265	Levofloxacin	>4	8.0
KPN1301	SRR5386940	573.13268	Meropenem	<=1	1.0
KPN1302	SRR5386939	573.13269	Ampicillin/Sulbactam	>16/8	32.0
KPN1302	SRR5386939	573.13269	Trimethoprim/Sulfamethoxazole	>2/38	4.0
KPN1303	SRR5386938	573.13270	Ampicillin	>16	32.0
KPN1305	SRR5386936	573.13271	Aztreonam	>16	16.0
KPN1305	SRR5386936	573.13271	Cefoxitin	>16	16.0
KPN1305	SRR5386936	573.13271	Cefuroxime sodium	>16	32.0
KPN1305	SRR5386936	573.13271	Trimethoprim/Sulfamethoxazole	1/19	1.0
KPN1307	SRR5386934	573.13272	Ceftazidime	>16	32.0
KPN1309	SRR5386932	573.13273	Imipenem	>8	8.0
KPN1311	SRR5386930	573.13275	Cefoxitin	<=4	8.0
KPN1312	SRR5386929	573.13276	Amikacin	<=8	8.0
KPN1312	SRR5386929	573.13276	Cefazolin	>16	32.0
KPN1312	SRR5386929	573.13276	Ceftriaxone	>32	64.0
KPN1312	SRR5386929	573.13276	Ciprofloxacin	>2	4.0
KPN1312	SRR5386929	573.13276	Gentamicin	>8	16.0
KPN1314	SRR5386927	573.13277	Imipenem	<=1	1.0
KPN1317	SRR5386924	573.13280	Nitrofurantoin	>64	128.0
KPN1321	SRR5386853	573.13282	Ampicillin	>16	32.0
KPN1321	SRR5386853	573.13282	Levofloxacin	>4	8.0
KPN1321	SRR5386853	573.13282	Meropenem	<=1	1.0
KPN1322	SRR5386852	573.13283	Cefepime	>16	8.0
KPN1322	SRR5386852	573.13283	Cefuroxime sodium	>16	32.0
KPN1322	SRR5386852	573.13283	Piperacillin/Tazobactam	>64/4	64.0
KPN1323	SRR5386851	573.13284	Ampicillin/Sulbactam	>16/8	32.0
KPN1326	SRR5386849	573.13286	Levofloxacin	<=1	1.0
KPN1326	SRR5386849	573.13286	Tetracycline	>8	8.0
KPN1326	SRR5386849	573.13286	Trimethoprim/Sulfamethoxazole	>2/38	2.0
KPN1327	SRR5386848	573.13287	Amikacin	<=8	32.0
KPN1327	SRR5386848	573.13287	Cefazolin	>16	32.0
KPN1327	SRR5386848	573.13287	Ceftazidime	>16	32.0
KPN1328	SRR5386847	573.13288	Aztreonam	>16	32.0
KPN1328	SRR5386847	573.13288	Ceftriaxone	>32	64.0
KPN1328	SRR5386847	573.13288	Imipenem	8	1.0
KPN1328	SRR5386847	573.13288	Meropenem	8	1.0
KPN1330	SRR5386845	573.13291	Ciprofloxacin	>2	4.0
KPN1331	SRR5386844	573.13292	Cefoxitin	>16	16.0
KPN1332	SRR5386843	573.13293	Ampicillin	>16	32.0
KPN1332	SRR5386843	573.13293	Gentamicin	<=2	2.0
KPN1332	SRR5386843	573.13293	Imipenem	<=1	1.0
KPN1332	SRR5386843	573.13293	Tobramycin	<=2	2.0
KPN1333	SRR5386842	573.13294	Cefuroxime sodium	>16	32.0
KPN1334	SRR5386841	573.13295	Tobramycin	8	8.0
KPN1335	SRR5386840	573.13296	Cefepime	<=1	8.0
KPN1335	SRR5386840	573.13296	Cefoxitin	8	8.0
KPN1335	SRR5386840	573.13296	Gentamicin	8	4.0
KPN1335	SRR5386840	573.13296	Meropenem	<=1	1.0
KPN1336	SRR5386839	573.13297	Trimethoprim/Sulfamethoxazole	<=0.5/9	1.0
KPN1337	SRR5386838	573.13298	Ampicillin/Sulbactam	>16/8	32.0
KPN1337	SRR5386838	573.13298	Gentamicin	>8	16.0
KPN1337	SRR5386838	573.13298	Nitrofurantoin	>64	128.0
KPN1338	SRR5386837	573.13299	Cefazolin	>16	32.0
KPN1338	SRR5386837	573.13299	Levofloxacin	>4	8.0
KPN1340	SRR5386835	573.13301	Amikacin	<=8	8.0
KPN1340	SRR5386835	573.13301	Trimethoprim/Sulfamethoxazole	>2/38	4.0
KPN1341	SRR5386834	573.13302	Aztreonam	>16	32.0
KPN1341	SRR5386834	573.13302	Cefepime	4	8.0
KPN1341	SRR5386834	573.13302	Ciprofloxacin	>2	4.0
KPN1342	SRR5386833	573.13303	Ceftazidime	>16	32.0
KPN1342	SRR5386833	573.13303	Ceftriaxone	>32	64.0
KPN1342	SRR5386833	573.13303	Tobramycin	>8	16.0
KPN1344	SRR5386831	573.13304	Ampicillin	>16	32.0
KPN1344	SRR5386831	573.13304	Piperacillin/Tazobactam	32/4	32.0
KPN1345	SRR5386830	573.13305	Imipenem	<=1	1.0
KPN1345	SRR5386830	573.13305	Tetracycline	>8	16.0
KPN1347	SRR5386828	573.13307	Cefuroxime sodium	>16	32.0
KPN1347	SRR5386828	573.13307	Piperacillin/Tazobactam	>64/4	128.0
KPN1347	SRR5386828	573.13307	Tetracycline	4	4.0
KPN1349	SRR5386826	573.13309	Ampicillin/Sulbactam	>16/8	32.0
KPN1349	SRR5386826	573.13309	Meropenem	<=1	1.0
KPN1350	SRR5386825	573.13311	Cefazolin	>16	32.0
KPN1350	SRR5386825	573.13311	Cefepime	>16	4.0
KPN1352	SRR5386823	573.13312	Gentamicin	>8	16.0
KPN1354	SRR5386821	573.13313	Aztreonam	>16	32.0
KPN1354	SRR5386821	573.13313	Cefoxitin	<=4	16.0
KPN1354	SRR5386821	573.13313	Ciprofloxacin	>2	4.0
KPN1354	SRR5386821	573.13313	Levofloxacin	>4	8.0
KPN1355	SRR5386820	573.13314	Amikacin	<=8	16.0
KPN1355	SRR5386820	573.13314	Ceftriaxone	>32	64.0
KPN1355	SRR5386820	573.13314	Levofloxacin	4	4.0
KPN1355	SRR5386820	573.13314	Trimethoprim/Sulfamethoxazole	>2/38	4.0
KPN1356	SRR5386819	573.13315	Ampicillin	>16	32.0
KPN1356	SRR5386819	573.13315	Ceftazidime	>16	32.0
KPN1358	SRR5386817	573.13317	Imipenem	<=1	1.0
KPN1360	SRR5386815	573.13318	Cefuroxime sodium	>16	32.0
KPN1361	SRR5386814	573.13319	Tetracycline	>8	16.0
KPN1363	SRR5386812	573.13321	Ampicillin/Sulbactam	>16/8	16.0
KPN1363	SRR5386812	573.13321	Meropenem	<=1	1.0
KPN1364	SRR5386811	573.13322	Cefazolin	>16	32.0
KPN1364	SRR5386811	573.13322	Meropenem	4	8.0
KPN1365	SRR5386810	573.13323	Nitrofurantoin	>64	64.0
KPN1366	SRR5386809	573.13325	Ciprofloxacin	<=0.5	2.0
KPN1369	SRR5386806	573.13324	Aztreonam	>16	16.0
KPN1369	SRR5386806	573.13324	Ciprofloxacin	>2	4.0
KPN1369	SRR5386806	573.13324	Piperacillin/Tazobactam	>64/4	64.0
KPN1372	SRR5386803	573.13326	Amikacin	<=8	8.0
KPN1372	SRR5386803	573.13326	Ampicillin	>16	32.0
KPN1372	SRR5386803	573.13326	Ceftriaxone	>32	64.0
KPN1372	SRR5386803	573.13326	Tobramycin	8	8.0
KPN1373	SRR5386802	573.13327	Cefoxitin	>16	16.0
KPN1377	SRR5386799	573.13328	Ceftazidime	>16	32.0
KPN1377	SRR5386799	573.13328	Piperacillin/Tazobactam	64/4	64.0
KPN1377	SRR5386799	573.13328	Tobramycin	<=2	4.0
KPN1377	SRR5386799	573.13328	Trimethoprim/Sulfamethoxazole	>2/38	4.0
KPN1378	SRR5386798	573.13329	Ampicillin/Sulbactam	16/8	32.0
KPN1378	SRR5386798	573.13329	Cefoxitin	8	8.0
KPN1380	SRR5386797	573.13330	Cefepime	>16	8.0
KPN1380	SRR5386797	573.13330	Cefuroxime sodium	>16	32.0
KPN1380	SRR5386797	573.13330	Gentamicin	<=2	2.0
KPN1380	SRR5386797	573.13330	Levofloxacin	>4	8.0
KPN1381	SRR5386796	573.13331	Imipenem	<=1	1.0
KPN1382	SRR5386795	573.13332	Cefazolin	>16	32.0
KPN1382	SRR5386795	573.13332	Piperacillin/Tazobactam	16/4	32.0
KPN1383	SRR5386794	573.13333	Ampicillin/Sulbactam	>16/8	32.0
KPN1383	SRR5386794	573.13333	Meropenem	<=1	1.0
KPN1385	SRR5386792	573.13335	Gentamicin	>8	16.0
KPN1385	SRR5386792	573.13335	Nitrofurantoin	64	64.0
KPN1385	SRR5386792	573.13335	Tobramycin	>8	16.0
KPN1386	SRR5386791	573.13336	Ampicillin	>16	32.0
KPN1386	SRR5386791	573.13336	Cefepime	<=1	8.0
KPN1386	SRR5386791	573.13336	Ceftriaxone	>32	64.0
KPN1386	SRR5386791	573.13336	Ciprofloxacin	>2	4.0
KPN1388	SRR5386789	573.13338	Amikacin	<=8	8.0
KPN1390	SRR5386787	573.13340	Aztreonam	>16	32.0
KPN1394	SRR5386784	573.13343	Ceftazidime	>16	32.0
KPN1394	SRR5386784	573.13343	Cefuroxime sodium	>16	32.0
KPN1394	SRR5386784	573.13343	Tetracycline	>8	8.0
KPN1394	SRR5386784	573.13343	Trimethoprim/Sulfamethoxazole	>2/38	4.0
KPN1397	SRR5386783	573.13342	Amikacin	32	32.0
KPN1397	SRR5386783	573.13342	Imipenem	<=1	8.0
KPN1398	SRR5386782	573.13344	Cefazolin	>16	32.0
KPN1401	SRR5386780	573.13346	Ampicillin/Sulbactam	>16/8	32.0
KPN1401	SRR5386780	573.13346	Tetracycline	<=2	4.0
KPN1403	SRR5386778	573.13347	Gentamicin	4	4.0
KPN1404	SRR5386777	573.13348	Cefoxitin	<=4	8.0
KPN1404	SRR5386777	573.13348	Levofloxacin	>4	8.0
KPN1404	SRR5386777	573.13348	Meropenem	<=1	1.0
KPN1405	SRR5386776	573.13349	Ampicillin	>16	32.0
KPN1406	SRR5386775	573.13350	Ciprofloxacin	>2	4.0
KPN1406	SRR5386775	573.13350	Meropenem	>8	4.0
KPN1406	SRR5386775	573.13350	Piperacillin/Tazobactam	>64/4	128.0
KPN1407	SRR5386774	573.13351	Aztreonam	>16	32.0
KPN1407	SRR5386774	573.13351	Cefepime	16	16.0
KPN1407	SRR5386774	573.13351	Ceftriaxone	>32	64.0
KPN1409	SRR5386772	573.13352	Tobramycin	<=2	2.0
KPN1410	SRR5386771	573.13354	Ceftazidime	>16	16.0
KPN1410	SRR5386771	573.13354	Cefuroxime sodium	>16	32.0
KPN1410	SRR5386771	573.13354	Tetracycline	4	4.0
KPN1410	SRR5386771	573.13354	Trimethoprim/Sulfamethoxazole	<=0.5/9	1.0
KPN1411	SRR5386770	573.13355	Cefoxitin	>16	16.0
KPN1413	SRR5386769	573.13356	Amikacin	<=8	8.0
KPN1413	SRR5386769	573.13356	Cefazolin	>16	32.0
KPN1414	SRR5386768	573.13357	Ampicillin/Sulbactam	>16/8	32.0
KPN1414	SRR5386768	573.13357	Nitrofurantoin	>64	128.0
KPN1415	SRR5386767	573.13358	Cefepime	>16	16.0
KPN1415	SRR5386767	573.13358	Levofloxacin	<=1	2.0
KPN1416	SRR5386766	573.13359	Gentamicin	<=2	2.0
KPN1416	SRR5386766	573.13359	Piperacillin/Tazobactam	8/4	32.0
KPN1417	SRR5386765	573.13360	Ampicillin	>16	32.0
KPN1417	SRR5386765	573.13360	Gentamicin	>8	16.0
KPN1417	SRR5386765	573.13360	Trimethoprim/Sulfamethoxazole	>2/38	4.0
KPN1420	SRR5386762	573.13362	Tobramycin	>8	16.0
KPN1423	SRR5386760	573.13364	Ceftriaxone	>32	64.0
KPN1423	SRR5386760	573.13364	Ciprofloxacin	>2	4.0
KPN1423	SRR5386760	573.13364	Piperacillin/Tazobactam	>64/4	32.0
KPN1424	SRR5386759	573.13365	Aztreonam	>16	32.0
KPN1424	SRR5386759	573.13365	Ceftazidime	>16	32.0
KPN1424	SRR5386759	573.13365	Cefuroxime sodium	>16	32.0
KPN1424	SRR5386759	573.13365	Levofloxacin	>4	8.0
KPN1425	SRR5386758	573.13366	Imipenem	<=1	1.0
KPN1425	SRR5386758	573.13366	Tetracycline	>8	8.0
KPN1426	SRR5386757	573.13367	Amikacin	>32	32.0
KPN1426	SRR5386757	573.13367	Cefazolin	>16	32.0
KPN1428	SRR5386755	573.13369	Amikacin	<=8	16.0
KPN1428	SRR5386755	573.13369	Ampicillin/Sulbactam	>16/8	32.0
KPN1429	SRR5386754	573.13370	Cefepime	2	8.0
KPN1429	SRR5386754	573.13370	Ceftriaxone	32	16.0
KPN1430	SRR5386753	573.13372	Ampicillin	>16	32.0
KPN1430	SRR5386753	573.13372	Meropenem	<=1	1.0
KPN1431	SRR5386752	573.13373	Cefoxitin	>16	16.0
KPN1431	SRR5386752	573.13373	Trimethoprim/Sulfamethoxazole	>2/38	4.0
KPN1432	SRR5386751	573.13374	Ceftazidime	16	32.0
KPN1433	SRR5386750	573.13375	Cefepime	>16	16.0
KPN1434	SRR5386749	573.13376	Ceftriaxone	>32	64.0
KPN1434	SRR5386749	573.13376	Cefuroxime sodium	>16	32.0
KPN1435	SRR5386748	573.13377	Aztreonam	>16	32.0
KPN1435	SRR5386748	573.13377	Ciprofloxacin	>2	4.0
KPN1435	SRR5386748	573.13377	Tobramycin	<=2	4.0
KPN1437	SRR5386746	573.13378	Cefazolin	>16	32.0
KPN1438	SRR5386745	573.13379	Ceftazidime	>16	32.0
KPN1439	SRR5386744	573.13380	Gentamicin	>8	4.0
KPN1439	SRR5386744	573.13380	Imipenem	>8	8.0
KPN1440	SRR5386743	573.13382	Amikacin	<=8	8.0
KPN1440	SRR5386743	573.13382	Ampicillin/Sulbactam	>16/8	32.0
KPN1440	SRR5386743	573.13382	Levofloxacin	>4	8.0
KPN1441	SRR5386742	573.13383	Ampicillin	>16	32.0
KPN1441	SRR5386742	573.13383	Aztreonam	16	16.0
KPN1441	SRR5386742	573.13383	Imipenem	<=1	1.0
KPN1443	SRR5386740	573.13384	Tobramycin	>8	16.0
KPN1444	SRR5386739	573.13385	Cefoxitin	<=4	8.0
KPN1444	SRR5386739	573.13385	Trimethoprim/Sulfamethoxazole	>2/38	4.0
KPN1445	SRR5386724	573.13386	Gentamicin	<=2	4.0
KPN1446	SRR5386723	573.13387	Ceftriaxone	>32	64.0
KPN1446	SRR5386723	573.13387	Cefuroxime sodium	>16	32.0
KPN1446	SRR5386723	573.13387	Imipenem	4	8.0
KPN1446	SRR5386723	573.13387	Piperacillin/Tazobactam	>64/4	128.0
KPN1446	SRR5386723	573.13387	Tetracycline	>8	16.0
KPN1447	SRR5386722	573.13388	Cefoxitin	16	8.0
KPN1447	SRR5386722	573.13388	Meropenem	<=1	1.0
KPN1447	SRR5386722	573.13388	Tetracycline	8	8.0
KPN1448	SRR5386721	573.13389	Aztreonam	>16	32.0
KPN1448	SRR5386721	573.13389	Cefazolin	>16	32.0
KPN1448	SRR5386721	573.13389	Ciprofloxacin	>2	4.0
KPN1448	SRR5386721	573.13389	Meropenem	>8	8.0
KPN1451	SRR5386718	573.13393	Cefepime	>16	8.0
KPN1451	SRR5386718	573.13393	Cefoxitin	>16	16.0
KPN1451	SRR5386718	573.13393	Ceftazidime	>16	32.0
KPN1451	SRR5386718	573.13393	Trimethoprim/Sulfamethoxazole	2/38	4.0
KPN1453	SRR5386716	573.13394	Ampicillin/Sulbactam	>16/8	32.0
KPN1453	SRR5386716	573.13394	Ampicillin	>16	32.0
KPN1454	SRR5386715	573.13395	Cefepime	<=1	16.0
KPN1454	SRR5386715	573.13395	Levofloxacin	>4	8.0
KPN1456	SRR5386713	573.13397	Amikacin	<=8	16.0
KPN1458	SRR5386711	573.13398	Ceftriaxone	>32	64.0
KPN1458	SRR5386711	573.13398	Cefuroxime sodium	>16	32.0
KPN1458	SRR5386711	573.13398	Trimethoprim/Sulfamethoxazole	>2/38	4.0
KPN1460	SRR5386710	573.13400	Piperacillin/Tazobactam	>64/4	128.0
KPN1461	SRR5386709	573.13401	Aztreonam	<=2	8.0
KPN1461	SRR5386709	573.13401	Cefazolin	4	16.0
KPN1462	SRR5386708	573.13403	Aztreonam	>16	16.0
KPN1462	SRR5386708	573.13403	Cefazolin	>16	32.0
KPN1462	SRR5386708	573.13403	Ciprofloxacin	1	2.0
KPN1464	SRR5386706	573.13402	Ciprofloxacin	>2	4.0
KPN1464	SRR5386706	573.13402	Nitrofurantoin	>64	128.0
KPN1465	SRR5386705	573.13404	Piperacillin/Tazobactam	16/4	32.0
KPN1467	SRR5386703	573.13405	Ampicillin	>16	32.0
KPN1467	SRR5386703	573.13405	Ceftazidime	>16	32.0
KPN1469	SRR5386701	573.13406	Ampicillin/Sulbactam	>16/8	32.0
KPN1469	SRR5386701	573.13406	Gentamicin	<=2	2.0
KPN1469	SRR5386701	573.13406	Imipenem	<=1	1.0
KPN1469	SRR5386701	573.13406	Tobramycin	<=2	4.0
KPN1470	SRR5386700	573.13408	Cefazolin	<=2	16.0
KPN1470	SRR5386700	573.13408	Levofloxacin	<=1	1.0
KPN1470	SRR5386700	573.13408	Tetracycline	>8	4.0
KPN1471	SRR5386699	573.13409	Tetracycline	<=2	4.0
KPN1473	SRR5386697	573.13411	Meropenem	<=1	1.0
KPN1474	SRR5386696	573.13412	Amikacin	32	32.0
KPN1474	SRR5386696	573.13412	Cefoxitin	>16	32.0
KPN1474	SRR5386696	573.13412	Cefuroxime sodium	>16	32.0
KPN1474	SRR5386696	573.13412	Tobramycin	>8	16.0
KPN1475	SRR5386695	573.13413	Ceftriaxone	>32	64.0
KPN1475	SRR5386695	573.13413	Gentamicin	>8	16.0
KPN1476	SRR5386694	573.13414	Amikacin	<=8	8.0
KPN1477	SRR5386693	573.13416	Aztreonam	>16	32.0
KPN1477	SRR5386693	573.13416	Cefazolin	>16	32.0
KPN1477	SRR5386693	573.13416	Levofloxacin	>4	8.0
KPN1479	SRR5386702	573.13417	Ampicillin	>16	16.0
KPN1479	SRR5386702	573.13417	Imipenem	>8	4.0
KPN1479	SRR5386702	573.13417	Tetracycline	4	16.0
KPN1479	SRR5386702	573.13417	Trimethoprim/Sulfamethoxazole	>2/38	2.0
KPN1481	SRR5386690	573.13419	Cefepime	>16	32.0
KPN1481	SRR5386690	573.13419	Ceftazidime	>16	32.0
KPN1481	SRR5386690	573.13419	Ciprofloxacin	>2	2.0
KPN1482	SRR5386689	573.13420	Ampicillin/Sulbactam	>16/8	32.0
KPN1487	SRR5386684	573.13425	Cefuroxime sodium	>16	32.0
KPN1487	SRR5386684	573.13425	Imipenem	<=1	1.0
KPN1488	SRR5386683	573.13426	Piperacillin/Tazobactam	>64/4	128.0
KPN1489	SRR5386682	573.13427	Ceftriaxone	>32	64.0
KPN1490	SRR5386681	573.13428	Aztreonam	>16	16.0
KPN1490	SRR5386681	573.13428	Cefazolin	>16	32.0
KPN1491	SRR5386680	573.13429	Imipenem	8	8.0
KPN1493	SRR5386679	573.13430	Ampicillin	>16	32.0
KPN1493	SRR5386679	573.13430	Cefoxitin	>16	16.0
KPN1493	SRR5386679	573.13430	Gentamicin	<=2	2.0
KPN1493	SRR5386679	573.13430	Levofloxacin	>4	8.0
KPN1493	SRR5386679	573.13430	Tobramycin	<=2	2.0
KPN1494	SRR5386678	573.13431	Ceftazidime	>16	32.0
KPN1495	SRR5386677	573.13432	Ampicillin/Sulbactam	>16/8	32.0
KPN1495	SRR5386677	573.13432	Ciprofloxacin	>2	4.0
KPN1495	SRR5386677	573.13432	Meropenem	16	8.0
KPN1495	SRR5386677	573.13432	Tetracycline	>8	16.0
KPN1495	SRR5386677	573.13432	Trimethoprim/Sulfamethoxazole	>2/38	2.0
KPN1496	SRR5386676	573.13433	Tobramycin	>8	16.0
KPN1498	SRR5386674	573.13435	Cefuroxime sodium	>16	32.0
KPN1498	SRR5386674	573.13435	Nitrofurantoin	>64	128.0
KPN1499	SRR5386673	573.13436	Amikacin	<=8	8.0
KPN1499	SRR5386673	573.13436	Meropenem	<=1	1.0
KPN1499	SRR5386673	573.13436	Tobramycin	8	8.0
KPN1500	SRR5386672	573.13437	Ceftriaxone	>32	64.0
KPN1501	SRR5386671	573.13438	Aztreonam	>16	32.0
KPN1501	SRR5386671	573.13438	Cefazolin	>16	32.0
KPN1501	SRR5386671	573.13438	Cefepime	>16	4.0
KPN1501	SRR5386671	573.13438	Gentamicin	>8	16.0
KPN1501	SRR5386671	573.13438	Piperacillin/Tazobactam	>64/4	128.0
KPN1507	SRR5386666	573.13441	Ampicillin	>16	32.0
KPN1508	SRR5386665	573.13442	Cefepime	16	8.0
KPN1508	SRR5386665	573.13442	Cefoxitin	<=4	8.0
KPN1508	SRR5386665	573.13442	Ceftazidime	>16	16.0
KPN1509	SRR5386664	573.13443	Ampicillin/Sulbactam	>16/8	16.0
KPN1509	SRR5386664	573.13443	Trimethoprim/Sulfamethoxazole	>2/38	4.0
KPN1511	SRR5386662	573.13444	Amikacin	16	32.0
KPN1511	SRR5386662	573.13444	Levofloxacin	>4	8.0
KPN1512	SRR5386661	573.13445	Cefepime	8	8.0
KPN1512	SRR5386661	573.13445	Ciprofloxacin	>2	4.0
[truncated: 30,315 more rows]
